# Supplementary material for: Taxonomic studies on Hygrophorus in China: New species and revised taxonomy
Source: MycoKeys. 2026 Jun 17;134:177–223. doi: 10.3897/mycokeys.134.186332 (PMC13294689; doi:10.3897/mycokeys.134.186332)
Supplement: XML Treatment for Hygrophorus atropurpureus [file mycokeys.134.186332-treatment1.xml]

<!DOCTYPE tp:taxon-treatment
  PUBLIC "-//TaxonX//DTD Taxonomic Treatment Publishing DTD v0 20100105//EN" "tax-treatment-NSO.dtd">
<tp:taxon-treatment xmlns:tp="http://www.plazi.org/taxpub"><tp:treatment-meta><kwd-group><label>Taxon classification</label><kwd>
                  <named-content content-type="kingdom">Fungi</named-content>
                </kwd><kwd>
                  <named-content content-type="order">Agaricales</named-content>
                </kwd><kwd>
                  <named-content content-type="family">Hygrophoraceae</named-content>
                </kwd></kwd-group><mixed-citation publication-type="journal"><person-group><name><surname>Huang</surname><given-names>Hong-Yan</given-names></name><name><surname>Zhang</surname><given-names>Wen-Hao</given-names></name><name><surname>Liu</surname><given-names>Tie-Zhi</given-names></name><name><surname>Zhang</surname><given-names>Guo-Li</given-names></name><name><surname>Yang</surname><given-names>Shu-Da</given-names></name><name><surname>Li</surname><given-names>Hai-Jiao</given-names></name><name><surname>Moreno</surname><given-names>Gabriel</given-names></name><name><surname>Tang</surname><given-names>Li-Ping</given-names></name></person-group><article-title>Taxonomic studies on <italic><tp:taxon-name><tp:taxon-name-part taxon-name-part-type="genus" reg="Hygrophorus">Hygrophorus</tp:taxon-name-part></tp:taxon-name></italic> in China: New species and revised taxonomy</article-title><source>MycoKeys</source><day>17</day><month>06</month><year>2026</year><volume>134</volume><fpage>177</fpage><lpage>223</lpage><pub-id pub-id-type="doi">10.3897/mycokeys.134.186332</pub-id></mixed-citation></tp:treatment-meta><tp:nomenclature><tp:taxon-name><object-id xmlns:xlink="http://www.w3.org/1999/xlink" content-type="arpha" xlink:type="simple">6CE43A96-5D2B-5D14-91E3-7910B74046BE</object-id>
                <tp:taxon-name-part taxon-name-part-type="genus" reg="Hygrophorus">Hygrophorus</tp:taxon-name-part>
                <tp:taxon-name-part taxon-name-part-type="species" reg="atropurpureus">atropurpureus</tp:taxon-name-part>
                <object-id xmlns:xlink="http://www.w3.org/1999/xlink" content-type="mycobank" xlink:type="simple">861804</object-id>
              </tp:taxon-name><tp:taxon-authority>L.P. Tang &amp; H.Y. Huang</tp:taxon-authority><tp:taxon-status xmlns:xlink="http://www.w3.org/1999/xlink" xlink:type="simple">sp. nov.</tp:taxon-status><xref ref-type="fig" rid="F2">Fig. 2</xref></tp:nomenclature><tp:treatment-sec sec-type="Chinese name" id="SECID0E3WFM"><title>Chinese name.</title><p>紫黑蜡伞.</p></tp:treatment-sec><tp:treatment-sec sec-type="Diagnosis" id="SECID0EBXFM"><title>Diagnosis.</title><p><italic><tp:taxon-name>
                    <tp:taxon-name-part taxon-name-part-type="genus" reg="Hygrophorus">Hygrophorus</tp:taxon-name-part> <tp:taxon-name-part taxon-name-part-type="species" reg="atropurpureus">atropurpureus</tp:taxon-name-part></tp:taxon-name></italic> is distinguished from the closest relative, <italic><tp:taxon-name><tp:taxon-name-part taxon-name-part-type="genus" reg="Hygrophorus">H.</tp:taxon-name-part> <tp:taxon-name-part taxon-name-part-type="species" reg="arbustivus">arbustivus</tp:taxon-name-part></tp:taxon-name></italic> by its smaller basidiomata, a blackish-purple pileus, scattered to gregarious habit and occurrence in the subalpine belt (2000–2700 m elevation) of Yunnan Province, south-western China.</p><fig id="F2" position="float" orientation="portrait"><object-id xmlns:xlink="http://www.w3.org/1999/xlink" content-type="doi" xlink:type="simple">10.3897/mycokeys.134.186332.figure2</object-id><object-id xmlns:xlink="http://www.w3.org/1999/xlink" content-type="arpha" xlink:type="simple">9DB7FBC9-BBA7-556B-A7C0-B9A4563032C9</object-id><label>Figure 2.</label><caption><p>Macroscopic and microscopic features of <italic><tp:taxon-name><tp:taxon-name-part taxon-name-part-type="genus" reg="Hygrophorus">Hygrophorus</tp:taxon-name-part> <tp:taxon-name-part taxon-name-part-type="species" reg="atropurpureus">atropurpureus</tp:taxon-name-part></tp:taxon-name></italic>. <bold>A–D</bold>. Basidiomata (<bold>A, B</bold>. <named-content xmlns:xlink="http://www.w3.org/1999/xlink" content-type="dwc:institutional_code" xlink:title="Kunming Medical University" xlink:href="https://scientific-collections.gbif.org/institution/1118dbea-9676-41fc-b3cb-932818080f1a" xlink:type="simple">MHKMU</named-content> TLP-3516, holotype; <bold>C, D</bold>. <named-content xmlns:xlink="http://www.w3.org/1999/xlink" content-type="dwc:institutional_code" xlink:title="Cryptogamic Herbarium of Kunming Institute of Botany" xlink:href="https://scientific-collections.gbif.org/institution/a897b083-b832-4395-b663-209d7772a976" xlink:type="simple">HKAS</named-content> 49694); <bold>E</bold>. Basidiospores; <bold>F</bold>. Basidia.</p></caption><graphic xmlns:xlink="http://www.w3.org/1999/xlink" xlink:href="mycokeys-134-177-g002.jpg" id="oo_1684643.jpg" position="float" orientation="portrait" xlink:type="simple"><uri content-type="original_file" xlink:type="simple">https://binary.pensoft.net/fig/1684643</uri></graphic></fig></tp:treatment-sec><tp:treatment-sec sec-type="Etymology" id="SECID0ENZFM"><title>Etymology.</title><p>The species epithet “<italic>atropurpureus</italic>” combines the Latin “<italic>atro-</italic>” (dark) and “<italic>purpureus</italic>” (purple), referring to the characteristic dark purple to purplish-black colouration of the pileus.</p></tp:treatment-sec><tp:treatment-sec sec-type="Type" id="SECID0EZZFM"><title>Type.</title><p>China • Yunnan Province: Eryuan County (洱源县), Ma’er Mountain (马耳山), in mixed broadleaf-conifer forests, dominated by <italic><tp:taxon-name><tp:taxon-name-part taxon-name-part-type="genus" reg="Quercus">Quercus</tp:taxon-name-part> <tp:taxon-name-part taxon-name-part-type="species" reg="aquifolioides">aquifolioides</tp:taxon-name-part></tp:taxon-name></italic>, <italic><tp:taxon-name><tp:taxon-name-part taxon-name-part-type="genus" reg="Quercus">Quercus</tp:taxon-name-part></tp:taxon-name></italic> spp., <italic><tp:taxon-name><tp:taxon-name-part taxon-name-part-type="genus" reg="Pinus">Pinus</tp:taxon-name-part> <tp:taxon-name-part taxon-name-part-type="species" reg="armandii">armandii</tp:taxon-name-part></tp:taxon-name></italic>, <italic><tp:taxon-name><tp:taxon-name-part taxon-name-part-type="genus" reg="Pinus">P.</tp:taxon-name-part> <tp:taxon-name-part taxon-name-part-type="species" reg="densata">densata</tp:taxon-name-part></tp:taxon-name></italic>, <italic><tp:taxon-name><tp:taxon-name-part taxon-name-part-type="genus" reg="Rhododendron">Rhododendron</tp:taxon-name-part> <tp:taxon-name-part taxon-name-part-type="species" reg="decorum">decorum</tp:taxon-name-part></tp:taxon-name></italic> and <italic><tp:taxon-name><tp:taxon-name-part taxon-name-part-type="genus" reg="Vaccinium">Vaccinium</tp:taxon-name-part> <tp:taxon-name-part taxon-name-part-type="species" reg="fragile">fragile</tp:taxon-name-part></tp:taxon-name></italic>, <named-content xmlns:xlink="http://www.w3.org/1999/xlink" content-type="dwc:verbatimCoordinates" xlink:type="simple"><named-content content-type="geo-json" specific-use="{&#34;type&#34;:&#34;Point&#34;,&#34;coordinates&#34;:[100.145833,26.090278]}" id="NCID0EA3FM" xlink:type="simple">26°5'25"N, 100°8'45"E</named-content></named-content>, elev. 2700 m, 4 October 2020, <italic>L.P. Tang 3516</italic> (holotype: <named-content xmlns:xlink="http://www.w3.org/1999/xlink" content-type="dwc:institutional_code" xlink:title="Kunming Medical University" xlink:href="https://scientific-collections.gbif.org/institution/1118dbea-9676-41fc-b3cb-932818080f1a" xlink:type="simple">MHKMU</named-content> TLP-3516, isotype: <named-content xmlns:xlink="http://www.w3.org/1999/xlink" content-type="dwc:institutional_code" xlink:title="Chinese Academy of Sciences" xlink:href="https://scientific-collections.gbif.org/institution/b6c58077-5a27-4747-b7fa-751101d75925" xlink:type="simple">HMAS</named-content> 354461; GenBank Acc. Nos.: <abbrev xmlns:xlink="http://www.w3.org/1999/xlink" xlink:title="internal transcribed spacer" id="ABBRID0EX3FM" xlink:type="simple">ITS</abbrev> = <ext-link xmlns:xlink="http://www.w3.org/1999/xlink" xlink:type="simple" xlink:href="PX868434" ext-link-type="gen">PX868434</ext-link>, <abbrev xmlns:xlink="http://www.w3.org/1999/xlink" xlink:title="large subunit nuclear ribosomal RNA" id="ABBRID0EA4FM" xlink:type="simple">nrLSU</abbrev> = <ext-link xmlns:xlink="http://www.w3.org/1999/xlink" xlink:type="simple" xlink:href="PX868336" ext-link-type="gen">PX868336</ext-link>, <italic><abbrev xmlns:xlink="http://www.w3.org/1999/xlink" xlink:title="translation elongation factor 1-alpha" id="ABBRID0EK4FM" xlink:type="simple">tef1-α</abbrev></italic> = <ext-link xmlns:xlink="http://www.w3.org/1999/xlink" xlink:type="simple" xlink:href="PX907458" ext-link-type="gen">PX907458</ext-link>).</p></tp:treatment-sec><tp:treatment-sec sec-type="Description" id="SECID0ET4FM"><title>Description.</title><p><bold><italic>Basidiomata</italic></bold> small to medium-sized, rather fragile. <bold><italic>Pileus</italic></bold> 2–4 cm diam., convex with an incurved margin when young, expanding to plane with a depressed centre; margin often wavy and uplifted with age. Colour purplish-black (12F4–5) when young, fading to purple, dark purple to blackish-purple (12D3–4) when mature, margin light purple (12B2–3). Surface dry, covered with tomentose squamules. Context white (1A1). <bold><italic>Lamellae</italic></bold> up to 0.3 cm wide, decurrent, subdistant, with 35–50 full lamellae per pileus; lamellulae numerous, narrowed; colour white (1A1). <bold><italic>Stipe</italic></bold> 3–4 cm long, 0.5–0.8 cm diam., central, cylindrical, equal; surface reddish-purple (12B2–3); context firm, white (1A1). <bold><italic>Basal mycelium</italic></bold> white. <bold><italic>Odour</italic></bold> not distinctive. <bold><italic>Taste</italic></bold> unrecorded.</p><p><bold><italic>Basidiospores</italic></bold> [60/3/2] 6.8–8.5 (–9) × 4–5 (–6) μm, Q = 1.45–1.86 (–2.13), Q<sub>m</sub> = 1.66 ± 0.16, ellipsoid to oblong, smooth, thin-walled, hyaline, inamyloid, with a distinct hilar appendix. <bold><italic>Basidia</italic></bold> 30–50 × 7–10 μm, clavate, slender, thin-walled, 4-sterigmate; sterigmata up to 4 μm long. <bold><italic>Hymenophoral trama</italic></bold> slightly divergent, non-gelatinised, composed of cylindrical hyphae 3–15 μm diam. and inflated elements up to 25 μm diam., thin-walled, hyaline. <bold><italic>Subhymenial layer</italic></bold> next to hymenium, not gelatinised, composed of short cylindrical to irregularly-shaped elements 7–40 × 4–7 μm, thin-walled, hyaline. <bold><italic>Pileipellis</italic></bold> an ixotrichoderm, gelatinised, consisting of narrow, interwoven, thin-walled, hyphae 2–6 μm diam., branched or unbranched. <bold><italic>Pileal trama</italic></bold> of dense, thin-walled hyphae 6–18 μm diam. <bold><italic>Stipitipellis</italic></bold> a cutis, hyphae 3–5 μm diam., thin-walled. <bold><italic>Stipititrama</italic></bold> of parallel, thin-walled hyphae 3–21 μm diam. <bold><italic>Mycelial hyphae</italic></bold> 1.5–5 μm diam., smooth. <bold><italic>Clamp connections</italic></bold> present in all tissues.</p></tp:treatment-sec><tp:treatment-sec sec-type="Known distribution" id="SECID0EU6FM"><title>Known distribution.</title><p>Yunnan Province, China.</p></tp:treatment-sec><tp:treatment-sec sec-type="Habit and habitat" id="SECID0EZ6FM"><title>Habit and habitat.</title><p>Scattered to gregarious in mixed broadleaf-conifer forests, dominated by <italic><tp:taxon-name><tp:taxon-name-part taxon-name-part-type="genus" reg="Pinus">Pinus</tp:taxon-name-part> <tp:taxon-name-part taxon-name-part-type="species" reg="armandii">armandii</tp:taxon-name-part></tp:taxon-name></italic>, <italic><tp:taxon-name><tp:taxon-name-part taxon-name-part-type="genus" reg="Pinus">P.</tp:taxon-name-part> <tp:taxon-name-part taxon-name-part-type="species" reg="densata">densata</tp:taxon-name-part></tp:taxon-name></italic>, <italic><tp:taxon-name><tp:taxon-name-part taxon-name-part-type="genus" reg="Quercus">Quercus</tp:taxon-name-part> <tp:taxon-name-part taxon-name-part-type="species" reg="aquifolioides">aquifolioides</tp:taxon-name-part></tp:taxon-name></italic>, <italic><tp:taxon-name><tp:taxon-name-part taxon-name-part-type="genus" reg="Quercus">Quercus</tp:taxon-name-part></tp:taxon-name></italic> spp., <italic><tp:taxon-name><tp:taxon-name-part taxon-name-part-type="genus" reg="Rhododendron">Rhododendron</tp:taxon-name-part> <tp:taxon-name-part taxon-name-part-type="species" reg="decorum">decorum</tp:taxon-name-part></tp:taxon-name></italic> and <italic><tp:taxon-name><tp:taxon-name-part taxon-name-part-type="genus" reg="Vaccinium">Vaccinium</tp:taxon-name-part> <tp:taxon-name-part taxon-name-part-type="species" reg="fragile">fragile</tp:taxon-name-part></tp:taxon-name></italic>, elev. 2000–2700 m; fruiting in autumn (September–October).</p></tp:treatment-sec><tp:treatment-sec sec-type="Additional material examined" id="SECID0E4BGM"><title>Additional material examined.</title><p>China • Yunnan Province: Kunming City (昆明市), Kunming Institute of Botany, Chinese Academy of Sciences, elev. 2000 m, 25 September 2005, <italic>Z.W. Ge 929</italic> (paratype: <named-content xmlns:xlink="http://www.w3.org/1999/xlink" content-type="dwc:institutional_code" xlink:title="Cryptogamic Herbarium of Kunming Institute of Botany" xlink:href="https://scientific-collections.gbif.org/institution/a897b083-b832-4395-b663-209d7772a976" xlink:type="simple">HKAS</named-content> 49694).</p></tp:treatment-sec><tp:treatment-sec sec-type="Notes" id="SECID0ENCGM"><title>Notes.</title><p>Phylogenetically, <italic><tp:taxon-name><tp:taxon-name-part taxon-name-part-type="genus" reg="Hygrophorus">H.</tp:taxon-name-part> <tp:taxon-name-part taxon-name-part-type="species" reg="atropurpureus">atropurpureus</tp:taxon-name-part></tp:taxon-name></italic> forms a well-supported monophyletic clade, together with an undescribed sister taxon labelled <tp:taxon-name><tp:taxon-name-part taxon-name-part-type="genus" reg="Hygrophorus">H.</tp:taxon-name-part> <tp:taxon-name-part taxon-name-part-type="uncertainty-rank">aff.</tp:taxon-name-part> <tp:taxon-name-part taxon-name-part-type="species" reg="atropurpureus">atropurpureus</tp:taxon-name-part></tp:taxon-name> from Yunnan Province and the European species <italic><tp:taxon-name><tp:taxon-name-part taxon-name-part-type="genus" reg="Hygrophorus">H.</tp:taxon-name-part> <tp:taxon-name-part taxon-name-part-type="species" reg="arbustivus">arbustivus</tp:taxon-name-part></tp:taxon-name></italic> Fr. However, <italic><tp:taxon-name><tp:taxon-name-part taxon-name-part-type="genus" reg="Hygrophorus">H.</tp:taxon-name-part> <tp:taxon-name-part taxon-name-part-type="species" reg="arbustivus">arbustivus</tp:taxon-name-part></tp:taxon-name></italic> is phylogenetically more distant to the two Chinese species and differs in its ochraceous-brown pileus and its occurrence in low-elevation European habitats (&lt; 1500 m), where it is likely associated with <italic><tp:taxon-name><tp:taxon-name-part taxon-name-part-type="genus" reg="Quercus">Quercus</tp:taxon-name-part></tp:taxon-name></italic> (<xref ref-type="bibr" rid="B8">Candusso 1997</xref>; this study). <tp:taxon-name><tp:taxon-name-part taxon-name-part-type="genus" reg="Hygrophorus">Hygrophorus</tp:taxon-name-part> <tp:taxon-name-part taxon-name-part-type="uncertainty-rank">aff.</tp:taxon-name-part> <tp:taxon-name-part taxon-name-part-type="species" reg="atropurpureus">atropurpureus</tp:taxon-name-part></tp:taxon-name> is currently known from a single collection with suboptimal material; no obvious morphological differences from <italic><tp:taxon-name><tp:taxon-name-part taxon-name-part-type="genus" reg="Hygrophorus">H.</tp:taxon-name-part> <tp:taxon-name-part taxon-name-part-type="species" reg="atropurpureus">atropurpureus</tp:taxon-name-part></tp:taxon-name></italic> have been observed and a formal comparison will be deferred until additional specimens become available.</p></tp:treatment-sec><ref-list><ref id="B8"><mixed-citation xmlns:xlink="http://www.w3.org/1999/xlink" xlink:type="simple">Candusso M (1997) <italic><tp:taxon-name><tp:taxon-name-part taxon-name-part-type="genus">Hygrophorus</tp:taxon-name-part></tp:taxon-name></italic> s.l., <tp:taxon-name><tp:taxon-name-part taxon-name-part-type="kingdom">Fungi</tp:taxon-name-part></tp:taxon-name> Europaei 6. Libreria Basso, Alassio.</mixed-citation></ref></ref-list></tp:taxon-treatment>
