# Supplementary material for: Taxonomic studies on Hygrophorus in China: New species and revised taxonomy
Source: MycoKeys. 2026 Jun 17;134:177–223. doi: 10.3897/mycokeys.134.186332 (PMC13294689; doi:10.3897/mycokeys.134.186332)
Supplement: XML Treatment for Hygrophorus hedrychii [file mycokeys.134.186332-treatment4.xml]

<!DOCTYPE tp:taxon-treatment
  PUBLIC "-//TaxonX//DTD Taxonomic Treatment Publishing DTD v0 20100105//EN" "tax-treatment-NSO.dtd">
<tp:taxon-treatment xmlns:tp="http://www.plazi.org/taxpub"><tp:treatment-meta><kwd-group><label>Taxon classification</label><kwd>
                  <named-content content-type="kingdom">Fungi</named-content>
                </kwd><kwd>
                  <named-content content-type="order">Agaricales</named-content>
                </kwd><kwd>
                  <named-content content-type="family">Hygrophoraceae</named-content>
                </kwd></kwd-group><mixed-citation publication-type="journal"><person-group><name><surname>Huang</surname><given-names>Hong-Yan</given-names></name><name><surname>Zhang</surname><given-names>Wen-Hao</given-names></name><name><surname>Liu</surname><given-names>Tie-Zhi</given-names></name><name><surname>Zhang</surname><given-names>Guo-Li</given-names></name><name><surname>Yang</surname><given-names>Shu-Da</given-names></name><name><surname>Li</surname><given-names>Hai-Jiao</given-names></name><name><surname>Moreno</surname><given-names>Gabriel</given-names></name><name><surname>Tang</surname><given-names>Li-Ping</given-names></name></person-group><article-title>Taxonomic studies on <italic><tp:taxon-name><tp:taxon-name-part taxon-name-part-type="genus" reg="Hygrophorus">Hygrophorus</tp:taxon-name-part></tp:taxon-name></italic> in China: New species and revised taxonomy</article-title><source>MycoKeys</source><day>17</day><month>06</month><year>2026</year><volume>134</volume><fpage>177</fpage><lpage>223</lpage><pub-id pub-id-type="doi">10.3897/mycokeys.134.186332</pub-id></mixed-citation></tp:treatment-meta><tp:nomenclature><tp:taxon-name><object-id xmlns:xlink="http://www.w3.org/1999/xlink" content-type="arpha" xlink:type="simple">93E2B345-70E6-54AA-B636-B6E1C55C28DD</object-id>
                <tp:taxon-name-part taxon-name-part-type="genus" reg="Hygrophorus">Hygrophorus</tp:taxon-name-part>
                <tp:taxon-name-part taxon-name-part-type="species" reg="hedrychii">hedrychii</tp:taxon-name-part>
                <object-id xmlns:xlink="http://www.w3.org/1999/xlink" content-type="mycobank" xlink:type="simple">298694</object-id>
              </tp:taxon-name><tp:taxon-authority>(Velen.) K. Kult, Česká Mykol. 10(4): 232 (1956)</tp:taxon-authority><xref ref-type="fig" rid="F5">Fig. 5</xref></tp:nomenclature><tp:treatment-sec sec-type="Known distribution" id="SECID0EOCHM"><title>Known distribution.</title><p>Heilongjiang, Inner Mongolia Autonomous Region, Shanxi and Sichuan Provinces, China; Europe.</p></tp:treatment-sec><tp:treatment-sec sec-type="Habit and habitat" id="SECID0ETCHM"><title>Habit and habitat.</title><p>Scattered to gregarious in broadleaf forests dominated by <italic><tp:taxon-name><tp:taxon-name-part taxon-name-part-type="genus" reg="Betula">Betula</tp:taxon-name-part></tp:taxon-name></italic>. In China, it occurs at elevations of 1000–3500 m; fruiting from late summer to autumn (August–September).</p></tp:treatment-sec><tp:treatment-sec sec-type="Material examined" id="SECID0EADHM"><title>Material examined.</title><p>Sweden • Borgsjö sn., 30 August 1993, <italic>R. Watling 25546</italic> (E00905335). United Kingdom • England: North-West Yorkshire, 21 September 1986, <italic>R. Watling 22946</italic> (E00905313); • Scotland: South Aberdeenshire, elev. ca. 100 m, 3 September 1985, <italic>R. Watling 18635</italic> (E00905314). China • Heilongjiang Province: Suifenhe City (绥芬河市), Suifenhe National Forest Park (绥芬河国家森林公园), 26 September 2009, <italic>T.Z. Wei 1135</italic> (<named-content xmlns:xlink="http://www.w3.org/1999/xlink" content-type="dwc:institutional_code" xlink:title="Chinese Academy of Sciences" xlink:href="https://scientific-collections.gbif.org/institution/b6c58077-5a27-4747-b7fa-751101d75925" xlink:type="simple">HMAS</named-content> 250535); • Inner Mongolia Autonomous Region: Chifeng City (赤峰市), Ma’anshan National Forest Park (马鞍山国家森林公园), elev. unknown, 2 September 2019, <italic>T.Z. Liu &amp; Y.M. Gao</italic> s. n. (CFSZ 21431); • Linxi County (林西县), Dalengshan Forest Farm (大冷杉林场), <named-content xmlns:xlink="http://www.w3.org/1999/xlink" content-type="dwc:verbatimCoordinates" xlink:type="simple"><named-content content-type="geo-json" specific-use="{&#34;type&#34;:&#34;Point&#34;,&#34;coordinates&#34;:[118.020000,44.089444]}" id="NCID0E2DHM" xlink:type="simple">44°5'22"N, 118°1'12"E</named-content></named-content>, elev. 1300 m, 5 September 2018, <italic>T.Z. Wei &amp; Z.W. Peng &amp; J.Y. Zhuang &amp; T.Z. Liu 8883</italic> (<named-content xmlns:xlink="http://www.w3.org/1999/xlink" content-type="dwc:institutional_code" xlink:title="Chinese Academy of Sciences" xlink:href="https://scientific-collections.gbif.org/institution/b6c58077-5a27-4747-b7fa-751101d75925" xlink:type="simple">HMAS</named-content> 281316), <italic>T.Z. Wei &amp; Z.W. Peng &amp; J.Y. Zhuang &amp; T.Z. Liu 8879</italic> (<named-content xmlns:xlink="http://www.w3.org/1999/xlink" content-type="dwc:institutional_code" xlink:title="Chinese Academy of Sciences" xlink:href="https://scientific-collections.gbif.org/institution/b6c58077-5a27-4747-b7fa-751101d75925" xlink:type="simple">HMAS</named-content> 255531), <italic>T.Z. Wei &amp; Z.W. Peng &amp; J.Y. Zhuang &amp; T.Z. Liu 8866</italic> (<named-content xmlns:xlink="http://www.w3.org/1999/xlink" content-type="dwc:institutional_code" xlink:title="Chinese Academy of Sciences" xlink:href="https://scientific-collections.gbif.org/institution/b6c58077-5a27-4747-b7fa-751101d75925" xlink:type="simple">HMAS</named-content> 290140).</p><fig id="F5" position="float" orientation="portrait"><object-id xmlns:xlink="http://www.w3.org/1999/xlink" content-type="doi" xlink:type="simple">10.3897/mycokeys.134.186332.figure5</object-id><object-id xmlns:xlink="http://www.w3.org/1999/xlink" content-type="arpha" xlink:type="simple">6C062223-F568-540A-92A0-510E334DCFDA</object-id><label>Figure 5.</label><caption><p>Macroscopic and microscopic features of <italic><tp:taxon-name><tp:taxon-name-part taxon-name-part-type="genus" reg="Hygrophorus">Hygrophorus</tp:taxon-name-part> <tp:taxon-name-part taxon-name-part-type="species" reg="hedrychii">hedrychii</tp:taxon-name-part></tp:taxon-name></italic> (CFSZ 21431). <bold>A–D</bold>. Basidiomata; <bold>E</bold>. Basidiospores; <bold>F</bold>. Basidia.</p></caption><graphic xmlns:xlink="http://www.w3.org/1999/xlink" xlink:href="mycokeys-134-177-g005.jpg" id="oo_1684646.jpg" position="float" orientation="portrait" xlink:type="simple"><uri content-type="original_file" xlink:type="simple">https://binary.pensoft.net/fig/1684646</uri></graphic></fig></tp:treatment-sec><tp:treatment-sec sec-type="Notes" id="SECID0EXFHM"><title>Notes.</title><p><italic><tp:taxon-name>
                    <tp:taxon-name-part taxon-name-part-type="genus" reg="Hygrophorus">Hygrophorus</tp:taxon-name-part> <tp:taxon-name-part taxon-name-part-type="species" reg="hedrychii">hedrychii</tp:taxon-name-part></tp:taxon-name></italic>, originally described from Europe, is also widely distributed in China, where it is recognised as an edible mushroom in the Inner Mongolia Autonomous Region (<xref ref-type="bibr" rid="B60">Wang et al. 2020</xref>; this study). This species is distinguished by its white pileus and cream-coloured lamellae that develop pale ochraceous-pink tones at maturity. It produces ellipsoid to oblong, occasionally cylindrical basidiospores. Spore dimensions vary geographically: Chinese specimens measure 8–9 × 4–5 μm (Q = 1.6–2.0), European specimens 8–10 × 5–6 μm (Q = 1.49–1.96) and cylindrical forms 10–12.6 × 3–4 μm (Q = 2.5–4.25). Ecologically, it shows a wide elevational range (100–3500 m), occurring at low to middle elevations in Europe and north China (Heilongjiang, Inner Mongolia, Shanxi) and extends to high-altitude regions in southwest China (Sichuan) (<xref ref-type="bibr" rid="B31">Larsson and Jacobsson 2004</xref>; <xref ref-type="bibr" rid="B7">Campo 2015</xref>; <xref ref-type="bibr" rid="B60">Wang et al. 2020</xref>, <xref ref-type="bibr" rid="B62">2023</xref>; this study).</p></tp:treatment-sec><ref-list><ref id="B60"><mixed-citation xmlns:xlink="http://www.w3.org/1999/xlink" xlink:type="simple">Wang CQ, Li TH, Zhang M, He XL, Qin WQ, Liu TZ, Zeng NK, Wang XH, Liu JW, Wei TZ, Xu J, Li YQ, Shen YH (2020) <italic><tp:taxon-name><tp:taxon-name-part taxon-name-part-type="genus">Hygrophorus</tp:taxon-name-part></tp:taxon-name></italic> subsection <italic><tp:taxon-name><tp:taxon-name-part taxon-name-part-type="genus"/><tp:taxon-name-part taxon-name-part-type="subsection">Hygrophorus</tp:taxon-name-part></tp:taxon-name></italic> (<tp:taxon-name><tp:taxon-name-part taxon-name-part-type="family">Hygrophoraceae</tp:taxon-name-part></tp:taxon-name>, <tp:taxon-name><tp:taxon-name-part taxon-name-part-type="order">Agaricales</tp:taxon-name-part></tp:taxon-name>) in China. Mycokeys 68: 49–73. <ext-link xlink:type="simple" xlink:href="10.3897/mycokeys.68.53264" ext-link-type="doi">https://doi.org/10.3897/mycokeys.68.53264</ext-link></mixed-citation></ref><ref id="B31"><mixed-citation xmlns:xlink="http://www.w3.org/1999/xlink" xlink:type="simple">Larsson E, Jacobsson S (2004) Controversy over <italic><tp:taxon-name><tp:taxon-name-part taxon-name-part-type="genus">Hygrophorus</tp:taxon-name-part> <tp:taxon-name-part taxon-name-part-type="species">cossus</tp:taxon-name-part></tp:taxon-name></italic> settled using ITS sequence data from 200 year-old type material. Mycological Research 108(7): 781–786. <ext-link xlink:type="simple" xlink:href="10.1017/S0953756204000310" ext-link-type="doi">https://doi.org/10.1017/S0953756204000310</ext-link></mixed-citation></ref><ref id="B7"><mixed-citation xmlns:xlink="http://www.w3.org/1999/xlink" xlink:type="simple">Campo E (2015) <italic><tp:taxon-name><tp:taxon-name-part taxon-name-part-type="genus">Hygrophorus</tp:taxon-name-part></tp:taxon-name></italic>, <italic><tp:taxon-name><tp:taxon-name-part taxon-name-part-type="genus">Hygrocybe</tp:taxon-name-part></tp:taxon-name></italic> e <italic><tp:taxon-name><tp:taxon-name-part taxon-name-part-type="genus">Cuphophyllus</tp:taxon-name-part></tp:taxon-name></italic> del Friuli Venezia Giulia. Ggruppo Micologico Sacilese, Viale Zancanaro, Sacile, 25–97.</mixed-citation></ref><ref id="B62"><mixed-citation xmlns:xlink="http://www.w3.org/1999/xlink" xlink:type="simple">Wang CQ, Zhang M, He XL, Liu JW, Wei TZ, Liu TZ, Wang K, Adamčík S, Li TH, Deng WQ (2023) Species diversity of <italic><tp:taxon-name><tp:taxon-name-part taxon-name-part-type="genus">Hygrophorus</tp:taxon-name-part></tp:taxon-name></italic> in China and a phylogenetic study of the genus. Mycosphere 14(1): 1742–1834. <ext-link xlink:type="simple" xlink:href="10.5943/mycosphere/14/1/21" ext-link-type="doi">https://doi.org/10.5943/mycosphere/14/1/21</ext-link></mixed-citation></ref></ref-list></tp:taxon-treatment>
