# Supplementary material for: Taxonomic studies on Hygrophorus in China: New species and revised taxonomy
Source: MycoKeys. 2026 Jun 17;134:177–223. doi: 10.3897/mycokeys.134.186332 (PMC13294689; doi:10.3897/mycokeys.134.186332)
Supplement: XML Treatment for Hygrophorus ochraceodiscus [file mycokeys.134.186332-treatment5.xml]

<!DOCTYPE tp:taxon-treatment
  PUBLIC "-//TaxonX//DTD Taxonomic Treatment Publishing DTD v0 20100105//EN" "tax-treatment-NSO.dtd">
<tp:taxon-treatment xmlns:tp="http://www.plazi.org/taxpub"><tp:treatment-meta><kwd-group><label>Taxon classification</label><kwd>
                  <named-content content-type="kingdom">Fungi</named-content>
                </kwd><kwd>
                  <named-content content-type="order">Agaricales</named-content>
                </kwd><kwd>
                  <named-content content-type="family">Hygrophoraceae</named-content>
                </kwd></kwd-group><mixed-citation publication-type="journal"><person-group><name><surname>Huang</surname><given-names>Hong-Yan</given-names></name><name><surname>Zhang</surname><given-names>Wen-Hao</given-names></name><name><surname>Liu</surname><given-names>Tie-Zhi</given-names></name><name><surname>Zhang</surname><given-names>Guo-Li</given-names></name><name><surname>Yang</surname><given-names>Shu-Da</given-names></name><name><surname>Li</surname><given-names>Hai-Jiao</given-names></name><name><surname>Moreno</surname><given-names>Gabriel</given-names></name><name><surname>Tang</surname><given-names>Li-Ping</given-names></name></person-group><article-title>Taxonomic studies on <italic><tp:taxon-name><tp:taxon-name-part taxon-name-part-type="genus" reg="Hygrophorus">Hygrophorus</tp:taxon-name-part></tp:taxon-name></italic> in China: New species and revised taxonomy</article-title><source>MycoKeys</source><day>17</day><month>06</month><year>2026</year><volume>134</volume><fpage>177</fpage><lpage>223</lpage><pub-id pub-id-type="doi">10.3897/mycokeys.134.186332</pub-id></mixed-citation></tp:treatment-meta><tp:nomenclature><tp:taxon-name><object-id xmlns:xlink="http://www.w3.org/1999/xlink" content-type="arpha" xlink:type="simple">B65D70C4-C35C-5F12-A9D6-569B0DED5BC3</object-id>
                <tp:taxon-name-part taxon-name-part-type="genus" reg="Hygrophorus">Hygrophorus</tp:taxon-name-part>
                <tp:taxon-name-part taxon-name-part-type="species" reg="ochraceodiscus">ochraceodiscus</tp:taxon-name-part>
                <object-id xmlns:xlink="http://www.w3.org/1999/xlink" content-type="mycobank" xlink:type="simple">861810</object-id>
              </tp:taxon-name><tp:taxon-authority>L.P. Tang &amp; H.Y. Huang</tp:taxon-authority><tp:taxon-status xmlns:xlink="http://www.w3.org/1999/xlink" xlink:type="simple">sp. nov.</tp:taxon-status><xref ref-type="fig" rid="F6">Fig. 6</xref></tp:nomenclature><tp:treatment-sec sec-type="Chinese name" id="SECID0EJIHM"><title>Chinese name.</title><p>赭色蜡伞.</p></tp:treatment-sec><tp:treatment-sec sec-type="Diagnosis" id="SECID0EOIHM"><title>Diagnosis.</title><p><italic><tp:taxon-name>
                    <tp:taxon-name-part taxon-name-part-type="genus" reg="Hygrophorus">Hygrophorus</tp:taxon-name-part> <tp:taxon-name-part taxon-name-part-type="species" reg="ochraceodiscus">ochraceodiscus</tp:taxon-name-part></tp:taxon-name></italic> differs from its closest relative, <italic><tp:taxon-name><tp:taxon-name-part taxon-name-part-type="genus" reg="Hygrophorus">H.</tp:taxon-name-part> <tp:taxon-name-part taxon-name-part-type="species" reg="brunneodiscus">brunneodiscus</tp:taxon-name-part></tp:taxon-name></italic>, by its darker centre, short basidia (24–42 × 6–10 μm), solitary to scattered growth habit and distribution currently restricted to the subalpine zone (ca. 2800 m) of Yunnan Province, south-western China.</p><fig id="F6" position="float" orientation="portrait"><object-id xmlns:xlink="http://www.w3.org/1999/xlink" content-type="doi" xlink:type="simple">10.3897/mycokeys.134.186332.figure6</object-id><object-id xmlns:xlink="http://www.w3.org/1999/xlink" content-type="arpha" xlink:type="simple">6008CD22-3903-5215-A56C-C97534094A77</object-id><label>Figure 6.</label><caption><p>Macroscopic and microscopic features of <italic><tp:taxon-name><tp:taxon-name-part taxon-name-part-type="genus" reg="Hygrophorus">Hygrophorus</tp:taxon-name-part> <tp:taxon-name-part taxon-name-part-type="species" reg="ochraceodiscus">ochraceodiscus</tp:taxon-name-part></tp:taxon-name></italic>. <bold>A–D</bold>. Basidiomata (<bold>A, B</bold>. <named-content xmlns:xlink="http://www.w3.org/1999/xlink" content-type="dwc:institutional_code" xlink:title="Kunming Medical University" xlink:href="https://scientific-collections.gbif.org/institution/1118dbea-9676-41fc-b3cb-932818080f1a" xlink:type="simple">MHKMU</named-content> HT-489; <bold>C, D</bold>. <named-content xmlns:xlink="http://www.w3.org/1999/xlink" content-type="dwc:institutional_code" xlink:title="Kunming Medical University" xlink:href="https://scientific-collections.gbif.org/institution/1118dbea-9676-41fc-b3cb-932818080f1a" xlink:type="simple">MHKMU</named-content> HT-490, holotype); <bold>E</bold>. Basidiospores; <bold>F</bold>. Basidia.</p></caption><graphic xmlns:xlink="http://www.w3.org/1999/xlink" xlink:href="mycokeys-134-177-g006.jpg" id="oo_1684647.jpg" position="float" orientation="portrait" xlink:type="simple"><uri content-type="original_file" xlink:type="simple">https://binary.pensoft.net/fig/1684647</uri></graphic></fig></tp:treatment-sec><tp:treatment-sec sec-type="Etymology" id="SECID0E1KHM"><title>Etymology.</title><p>Latin “<italic>ochraceo-</italic>” means ochraceous; “<italic>discus</italic>” means disc; “<italic>ochraceodiscus</italic>” refers to the characteristic ochraceous colouration of the pileus disc.</p></tp:treatment-sec><tp:treatment-sec sec-type="Type" id="SECID0EGLHM"><title>Type.</title><p>China • Yunnan Province: Shangri-La City (香格里拉市), Sanba Town (三坝乡), Mianshaba (绵沙坝), in mixed broadleaf-conifer forests dominated by <tp:taxon-name><tp:taxon-name-part taxon-name-part-type="family" reg="Ericaceae">Ericaceae</tp:taxon-name-part></tp:taxon-name>, <tp:taxon-name><tp:taxon-name-part taxon-name-part-type="family" reg="Fagaceae">Fagaceae</tp:taxon-name-part></tp:taxon-name> and <italic><tp:taxon-name><tp:taxon-name-part taxon-name-part-type="genus" reg="Pinus">Pinus</tp:taxon-name-part> <tp:taxon-name-part taxon-name-part-type="species" reg="yunnanensis">yunnanensis</tp:taxon-name-part></tp:taxon-name></italic>, <named-content xmlns:xlink="http://www.w3.org/1999/xlink" content-type="dwc:verbatimCoordinates" xlink:type="simple"><named-content content-type="geo-json" specific-use="{&#34;type&#34;:&#34;Point&#34;,&#34;coordinates&#34;:[100.159722,27.353889]}" id="NCID0EGMHM" xlink:type="simple">27°21'14"N, 100°9'35"E</named-content></named-content>, elev. 2755 m, 14 August 2020, <italic>T. Huang 490</italic> (holotype: <named-content xmlns:xlink="http://www.w3.org/1999/xlink" content-type="dwc:institutional_code" xlink:title="Kunming Medical University" xlink:href="https://scientific-collections.gbif.org/institution/1118dbea-9676-41fc-b3cb-932818080f1a" xlink:type="simple">MHKMU</named-content> HT-490, isotype: <named-content xmlns:xlink="http://www.w3.org/1999/xlink" content-type="dwc:institutional_code" xlink:title="Chinese Academy of Sciences" xlink:href="https://scientific-collections.gbif.org/institution/b6c58077-5a27-4747-b7fa-751101d75925" xlink:type="simple">HMAS</named-content> 354462, GenBank Acc. Nos.: <abbrev xmlns:xlink="http://www.w3.org/1999/xlink" xlink:title="internal transcribed spacer" id="ABBRID0E4MHM" xlink:type="simple">ITS</abbrev> = <ext-link xmlns:xlink="http://www.w3.org/1999/xlink" xlink:type="simple" xlink:href="PX868482" ext-link-type="gen">PX868482</ext-link>, <abbrev xmlns:xlink="http://www.w3.org/1999/xlink" xlink:title="large subunit nuclear ribosomal RNA" id="ABBRID0EGNHM" xlink:type="simple">nrLSU</abbrev> = <ext-link xmlns:xlink="http://www.w3.org/1999/xlink" xlink:type="simple" xlink:href="PX868379" ext-link-type="gen">PX868379</ext-link>, <italic><abbrev xmlns:xlink="http://www.w3.org/1999/xlink" xlink:title="translation elongation factor 1-alpha" id="ABBRID0EQNHM" xlink:type="simple">tef1-α</abbrev></italic> = <ext-link xmlns:xlink="http://www.w3.org/1999/xlink" xlink:type="simple" xlink:href="PX907486" ext-link-type="gen">PX907486</ext-link>).</p></tp:treatment-sec><tp:treatment-sec sec-type="Description" id="SECID0EZNHM"><title>Description.</title><p><bold><italic>Basidiomata</italic></bold> medium-sized. <bold><italic>Pileus</italic></bold> 4.5–6 cm diam., nearly flat with a broad umbo; margin uplifted; pale brown (4B3–4), greyish-brown to yellowish-brown (4D4–6), margin brownish-white (4A2); surface viscid, covered with glutinous slime; context up to 0.3 cm thick, white (1A1). <bold><italic>Lamellae</italic></bold> 0.4–0.5 cm wide, adnate to decurrent, slightly close, with 50–60 full lamellae per pileus; lamellulae numerous, narrowed; white (1A1). <bold><italic>Stipe</italic></bold> 6–8 cm long, 0.8–0.9 cm diam., central, cylindrical, tapered towards base; apex covered with white punctations, overall sheathed by thick glutinous slime; surface white (1A1); context fibrous, white (1A1).</p><p><bold><italic>Basidiospores</italic></bold> [60/2/2] 7–9 (–9.5) × 4.5–5.5 (–6) μm, Q = 1.38–1.64 (–1.7), Q<sub>m</sub> = 1.54 ± 0.08, ellipsoid, occasionally oblong, smooth, thin-walled, hyaline, inamyloid. <bold><italic>Basidia</italic></bold> 24–42 (–50) × 6–10 (–12) μm, clavate, slender, thin-walled, 4-sterigmate; sterigmata up to 5 μm long. <bold><italic>Cystidioid elements on the lamellar edges and sides</italic></bold> 24–45 × 3–8 μm, thin-walled, hyaline, scattered, apically pyriform, branched, flexuous, irregularly-shaped. <bold><italic>Hymenophoral trama</italic></bold> slightly divergent, non-gelatinised, composed of cylindrical hyphae (4–17 μm diam.) and inflated elements up to 28 μm diam., thin-walled, hyaline. <bold><italic>Subhymenial layer</italic></bold> next to hymenium, not gelatinised, composed of short cylindrical to irregularly-shaped elements, 6–39 × 4–9 μm, thin-walled, hyaline. <bold><italic>Pileipellis</italic></bold> an ixotrichoderm, gelatinised, consisting of narrow, interwoven hyphae 2–5 μm diam., thin-walled, branched or unbranched. <bold><italic>Pileal trama</italic></bold> of slightly parallel, dense hyphae 2–17 μm diam., thin-walled. <bold><italic>Stipitipellis</italic></bold> an ixotrichoderm, hyphae 2–8 μm diam., thin-walled. <bold><italic>Floccules</italic></bold> (at stipe apex) of compact, erect, branched hyphae 2.5–8 μm diam., with cylindrical to slender clavate terminal elements 25–70 × 4–7 μm, thin-walled. <bold><italic>Stipititrama</italic></bold> of parallel, thin-walled hyphae 3–20 μm diam. <bold><italic>Mycelial hyphae</italic></bold> 2–5 μm diam., smooth. <bold><italic>Clamp connections</italic></bold> present in all tissues.</p></tp:treatment-sec><tp:treatment-sec sec-type="Known distribution" id="SECID0EXPHM"><title>Known distribution.</title><p>Yunnan Province, China.</p></tp:treatment-sec><tp:treatment-sec sec-type="Habit and habitat" id="SECID0E3PHM"><title>Habit and habitat.</title><p>Solitary or scattered in mixed broadleaf-conifer forests dominated by <tp:taxon-name><tp:taxon-name-part taxon-name-part-type="family" reg="Ericaceae">Ericaceae</tp:taxon-name-part></tp:taxon-name>, <tp:taxon-name><tp:taxon-name-part taxon-name-part-type="family" reg="Fagaceae">Fagaceae</tp:taxon-name-part></tp:taxon-name> and <italic><tp:taxon-name><tp:taxon-name-part taxon-name-part-type="genus" reg="Pinus">Pinus</tp:taxon-name-part> <tp:taxon-name-part taxon-name-part-type="species" reg="yunnanensis">yunnanensis</tp:taxon-name-part></tp:taxon-name></italic>; elev. ca. 2800 m; fruiting in late summer (August).</p></tp:treatment-sec><tp:treatment-sec sec-type="Additional material examined" id="SECID0EZQHM"><title>Additional material examined.</title><p>China • Yunnan Province: Shangri-La City (香格里拉市), Sanba Town (三坝乡), Mianshaba (绵沙坝), in mixed broadleaf-conifer forests dominated by <tp:taxon-name><tp:taxon-name-part taxon-name-part-type="family" reg="Ericaceae">Ericaceae</tp:taxon-name-part></tp:taxon-name>, <tp:taxon-name><tp:taxon-name-part taxon-name-part-type="family" reg="Fagaceae">Fagaceae</tp:taxon-name-part></tp:taxon-name> and <italic><tp:taxon-name><tp:taxon-name-part taxon-name-part-type="genus" reg="Pinus">Pinus</tp:taxon-name-part> <tp:taxon-name-part taxon-name-part-type="species" reg="yunnanensis">yunnanensis</tp:taxon-name-part></tp:taxon-name></italic>, <named-content xmlns:xlink="http://www.w3.org/1999/xlink" content-type="dwc:verbatimCoordinates" xlink:type="simple"><named-content content-type="geo-json" specific-use="{&#34;type&#34;:&#34;Point&#34;,&#34;coordinates&#34;:[100.159722,27.353889]}" id="NCID0EZRHM" xlink:type="simple">27°21'14"N, 100°9'35"E</named-content></named-content>, elev. 2755 m, 14 August 2020, <italic>T. Huang 489</italic> (paratype: <named-content xmlns:xlink="http://www.w3.org/1999/xlink" content-type="dwc:institutional_code" xlink:title="Kunming Medical University" xlink:href="https://scientific-collections.gbif.org/institution/1118dbea-9676-41fc-b3cb-932818080f1a" xlink:type="simple">MHKMU</named-content> HT-489).</p></tp:treatment-sec><tp:treatment-sec sec-type="Notes" id="SECID0EISHM"><title>Notes.</title><p>This species is phylogenetically closely allied with <italic><tp:taxon-name><tp:taxon-name-part taxon-name-part-type="genus" reg="Hygrophorus">H.</tp:taxon-name-part> <tp:taxon-name-part taxon-name-part-type="species" reg="brunneodiscus">brunneodiscus</tp:taxon-name-part></tp:taxon-name></italic> C.Q. Wang &amp; T.H. Li, which it closely resembles morphologically. Although both species share similar basidiospores, <italic><tp:taxon-name><tp:taxon-name-part taxon-name-part-type="genus" reg="Hygrophorus">H.</tp:taxon-name-part> <tp:taxon-name-part taxon-name-part-type="species" reg="brunneodiscus">brunneodiscus</tp:taxon-name-part></tp:taxon-name></italic> differs in having slightly smaller and more slender basidiomata (pileus 2–5 cm diam., stipe 4–9 × 0.4–0.7 cm), subdistant lamellae (36–40 full lamellae per pileus) and a distribution restricted to low-elevation habitats in Hunan and Shanxi Provinces (<xref ref-type="bibr" rid="B60">Wang et al. 2020</xref>, <xref ref-type="bibr" rid="B62">2023</xref>; <xref ref-type="bibr" rid="B67">Zhang et al. 2024</xref>).</p></tp:treatment-sec><ref-list><ref id="B60"><mixed-citation xmlns:xlink="http://www.w3.org/1999/xlink" xlink:type="simple">Wang CQ, Li TH, Zhang M, He XL, Qin WQ, Liu TZ, Zeng NK, Wang XH, Liu JW, Wei TZ, Xu J, Li YQ, Shen YH (2020) <italic><tp:taxon-name><tp:taxon-name-part taxon-name-part-type="genus">Hygrophorus</tp:taxon-name-part></tp:taxon-name></italic> subsection <italic><tp:taxon-name><tp:taxon-name-part taxon-name-part-type="genus"/><tp:taxon-name-part taxon-name-part-type="subsection">Hygrophorus</tp:taxon-name-part></tp:taxon-name></italic> (<tp:taxon-name><tp:taxon-name-part taxon-name-part-type="family">Hygrophoraceae</tp:taxon-name-part></tp:taxon-name>, <tp:taxon-name><tp:taxon-name-part taxon-name-part-type="order">Agaricales</tp:taxon-name-part></tp:taxon-name>) in China. Mycokeys 68: 49–73. <ext-link xlink:type="simple" xlink:href="10.3897/mycokeys.68.53264" ext-link-type="doi">https://doi.org/10.3897/mycokeys.68.53264</ext-link></mixed-citation></ref><ref id="B62"><mixed-citation xmlns:xlink="http://www.w3.org/1999/xlink" xlink:type="simple">Wang CQ, Zhang M, He XL, Liu JW, Wei TZ, Liu TZ, Wang K, Adamčík S, Li TH, Deng WQ (2023) Species diversity of <italic><tp:taxon-name><tp:taxon-name-part taxon-name-part-type="genus">Hygrophorus</tp:taxon-name-part></tp:taxon-name></italic> in China and a phylogenetic study of the genus. Mycosphere 14(1): 1742–1834. <ext-link xlink:type="simple" xlink:href="10.5943/mycosphere/14/1/21" ext-link-type="doi">https://doi.org/10.5943/mycosphere/14/1/21</ext-link></mixed-citation></ref><ref id="B67"><mixed-citation xmlns:xlink="http://www.w3.org/1999/xlink" xlink:type="simple">Zhang YX, Mao N, Li Y, Li T, Fan L (2024) Species diversity of <italic><tp:taxon-name><tp:taxon-name-part taxon-name-part-type="genus">Hygrophorus</tp:taxon-name-part></tp:taxon-name></italic> (<tp:taxon-name><tp:taxon-name-part taxon-name-part-type="family">Hygrophoraceae</tp:taxon-name-part></tp:taxon-name>, <tp:taxon-name><tp:taxon-name-part taxon-name-part-type="order">Agaricales</tp:taxon-name-part></tp:taxon-name>) in Shanxi Province and description of <italic><tp:taxon-name><tp:taxon-name-part taxon-name-part-type="genus">Hygrophorus</tp:taxon-name-part> <tp:taxon-name-part taxon-name-part-type="species">brunneodiscoides</tp:taxon-name-part></tp:taxon-name></italic> sp. nov. Microbiology China 51(12): 5159–5176. <ext-link xlink:type="simple" xlink:href="10.13344/j.microbiol.china.240552" ext-link-type="doi">https://doi.org/10.13344/j.microbiol.china.240552</ext-link></mixed-citation></ref></ref-list></tp:taxon-treatment>
