# Supplementary material for: Taxonomic studies on Hygrophorus in China: New species and revised taxonomy
Source: MycoKeys. 2026 Jun 17;134:177–223. doi: 10.3897/mycokeys.134.186332 (PMC13294689; doi:10.3897/mycokeys.134.186332)
Supplement: XML Treatment for Hygrophorus yukishiro [file mycokeys.134.186332-treatment7.xml]

<!DOCTYPE tp:taxon-treatment
  PUBLIC "-//TaxonX//DTD Taxonomic Treatment Publishing DTD v0 20100105//EN" "tax-treatment-NSO.dtd">
<tp:taxon-treatment xmlns:tp="http://www.plazi.org/taxpub"><tp:treatment-meta><kwd-group><label>Taxon classification</label><kwd>
                  <named-content content-type="kingdom">Fungi</named-content>
                </kwd><kwd>
                  <named-content content-type="order">Agaricales</named-content>
                </kwd><kwd>
                  <named-content content-type="family">Hygrophoraceae</named-content>
                </kwd></kwd-group><mixed-citation publication-type="journal"><person-group><name><surname>Huang</surname><given-names>Hong-Yan</given-names></name><name><surname>Zhang</surname><given-names>Wen-Hao</given-names></name><name><surname>Liu</surname><given-names>Tie-Zhi</given-names></name><name><surname>Zhang</surname><given-names>Guo-Li</given-names></name><name><surname>Yang</surname><given-names>Shu-Da</given-names></name><name><surname>Li</surname><given-names>Hai-Jiao</given-names></name><name><surname>Moreno</surname><given-names>Gabriel</given-names></name><name><surname>Tang</surname><given-names>Li-Ping</given-names></name></person-group><article-title>Taxonomic studies on <italic><tp:taxon-name><tp:taxon-name-part taxon-name-part-type="genus" reg="Hygrophorus">Hygrophorus</tp:taxon-name-part></tp:taxon-name></italic> in China: New species and revised taxonomy</article-title><source>MycoKeys</source><day>17</day><month>06</month><year>2026</year><volume>134</volume><fpage>177</fpage><lpage>223</lpage><pub-id pub-id-type="doi">10.3897/mycokeys.134.186332</pub-id></mixed-citation></tp:treatment-meta><tp:nomenclature><tp:taxon-name><object-id xmlns:xlink="http://www.w3.org/1999/xlink" content-type="arpha" xlink:type="simple">B51EA3DB-0DA8-5871-8560-5BA55983A389</object-id>
                <tp:taxon-name-part taxon-name-part-type="genus" reg="Hygrophorus">Hygrophorus</tp:taxon-name-part>
                <tp:taxon-name-part taxon-name-part-type="species" reg="yukishiro">yukishiro</tp:taxon-name-part>
                <object-id xmlns:xlink="http://www.w3.org/1999/xlink" content-type="mycobank" xlink:type="simple">821413</object-id>
              </tp:taxon-name><tp:taxon-authority>N. Endo, R. Tokoo &amp; A. Yamada, in Endo, Tokoo, Fukuda &amp; Yamada, Mycoscience 59(6): 450 (2018)</tp:taxon-authority><xref ref-type="fig" rid="F8">Fig. 8</xref></tp:nomenclature><tp:treatment-sec sec-type="Remark" id="SECID0EM6HM"><title>Remark.</title><p>The following description is based primarily on <xref ref-type="bibr" rid="B12">Endo et al. (2018)</xref>, with supplementary data on macro- and micromorphology, habit and distribution from our observations.</p></tp:treatment-sec><tp:treatment-sec sec-type="Description" id="SECID0EW6HM"><title>Description.</title><p><bold><italic>Basidiomata</italic></bold> small to medium-sized, fleshy. <bold><italic>Pileus</italic></bold> 2.5–6 cm diam., convex when young, expanding to broadly convex to plane with age; initially creamy to pale reddish-brown, maturing to brownish-red, darkening when dry, turning light pink after cooking, unchanged when damaged. <bold><italic>Lamellae</italic></bold> 0.3–0.7 cm wide, subdecurrent, slightly close, with 50–70 full lamellae per pileus; lamellulae numerous, narrowed; off-white to cream-white. <bold><italic>Stipe</italic></bold> 2.5–5 cm long, 0.8–2 cm diam., central, cylindrical, white; context firm, white. <bold><italic>Odour</italic></bold> and <bold><italic>taste</italic></bold> mild.</p><fig id="F8" position="float" orientation="portrait"><object-id xmlns:xlink="http://www.w3.org/1999/xlink" content-type="doi" xlink:type="simple">10.3897/mycokeys.134.186332.figure8</object-id><object-id xmlns:xlink="http://www.w3.org/1999/xlink" content-type="arpha" xlink:type="simple">B4AB5722-59D3-5C5A-AC8B-C777D6257B29</object-id><label>Figure 8.</label><caption><p>Macroscopic and microscopic features of <italic><tp:taxon-name><tp:taxon-name-part taxon-name-part-type="genus" reg="Hygrophorus">Hygrophorus</tp:taxon-name-part> <tp:taxon-name-part taxon-name-part-type="species" reg="yukishiro">yukishiro</tp:taxon-name-part></tp:taxon-name></italic>. <bold>A–D</bold>. Basidiomata (<bold>A–C</bold>. <named-content xmlns:xlink="http://www.w3.org/1999/xlink" content-type="dwc:institutional_code" xlink:title="Kunming Medical University" xlink:href="https://scientific-collections.gbif.org/institution/1118dbea-9676-41fc-b3cb-932818080f1a" xlink:type="simple">MHKMU</named-content> HHY-1012; <bold>D</bold>. <named-content xmlns:xlink="http://www.w3.org/1999/xlink" content-type="dwc:institutional_code" xlink:title="Kunming Medical University" xlink:href="https://scientific-collections.gbif.org/institution/1118dbea-9676-41fc-b3cb-932818080f1a" xlink:type="simple">MHKMU</named-content> HHY-1011); <bold>E</bold>. Basidiospores; <bold>F</bold>. Basidia.</p></caption><graphic xmlns:xlink="http://www.w3.org/1999/xlink" xlink:href="mycokeys-134-177-g008.jpg" id="oo_1684649.jpg" position="float" orientation="portrait" xlink:type="simple"><uri content-type="original_file" xlink:type="simple">https://binary.pensoft.net/fig/1684649</uri></graphic></fig><p><bold><italic>Basidiospores</italic></bold> [40/2/1] (7.5–) 8–10 × 5–6.5 (–7) μm, Q = 1.31–1.67 (–1.76), Q<sub>m</sub> = 1.52 ± 0.11, ovoid to ellipsoid, occasionally oblong, smooth, thin-walled, hyaline, inamyloid. <bold><italic>Basidia</italic></bold> 38–53 (–64) × 7.5–10 μm, clavate, slender, thin-walled, 4-sterigmate; sterigmata up to 10 μm long. <bold><italic>Hymenophoral trama</italic></bold> slightly divergent, non-gelatinised, composed of cylindrical hyphae 3–20 μm diam. and inflated elements up to 32 μm diam., thin-walled, hyaline. <bold><italic>Subhymenial layer</italic></bold> next to hymenium, not gelatinised, composed of short elements, 12–40 × 3–7 μm, thin-walled, hyaline, cylindrical, irregularly-shaped. <bold><italic>Pileipellis</italic></bold> an ixotrichoderm, gelatinised, of narrow, closely interwoven hyphae 2–5 μm diam., thin-walled, branched or unbranched. <bold><italic>Pileal trama</italic></bold> of dense, thin-walled hyphae 4–30 μm diam. <bold><italic>Stipitipellis</italic></bold> a trichoderm, of hyphae 3–7 μm diam., thin-walled. <bold><italic>Stipititrama</italic></bold> of parallel, thin-walled, hyphae 4–17 μm diam. <bold><italic>Mycelial hyphae</italic></bold> 2–5 μm diam., smooth. <bold><italic>Clamp connections</italic></bold> present in all tissues.</p></tp:treatment-sec><tp:treatment-sec sec-type="Known distribution" id="SECID0EBDIM"><title>Known distribution.</title><p>Anhui, Henan and Zhejiang Provinces, China; Japan.</p></tp:treatment-sec><tp:treatment-sec sec-type="Habit and habitat" id="SECID0EGDIM"><title>Habit and habitat.</title><p>Gregarious in mixed broadleaf-conifer forests dominated by <italic><tp:taxon-name><tp:taxon-name-part taxon-name-part-type="genus" reg="Quercus">Quercus</tp:taxon-name-part></tp:taxon-name></italic>, likely associated with <italic><tp:taxon-name><tp:taxon-name-part taxon-name-part-type="genus" reg="Quercus">Quercus</tp:taxon-name-part> <tp:taxon-name-part taxon-name-part-type="species" reg="serrata">serrata</tp:taxon-name-part></tp:taxon-name></italic> and <italic><tp:taxon-name><tp:taxon-name-part taxon-name-part-type="genus" reg="Quercus">Q.</tp:taxon-name-part> <tp:taxon-name-part taxon-name-part-type="species" reg="acutissima">acutissima</tp:taxon-name-part></tp:taxon-name></italic>; occurs at elevations below 1500 m, fruiting from late winter to spring (February–April).</p></tp:treatment-sec><tp:treatment-sec sec-type="Material examined" id="SECID0EJEIM"><title>Material examined.</title><p>China • Anhui Province: Chuzhou City (滁州市), elev. 300 m, 5 March 2022, <italic>J. Ma 44</italic> (<named-content xmlns:xlink="http://www.w3.org/1999/xlink" content-type="dwc:institutional_code" xlink:title="Kunming Medical University" xlink:href="https://scientific-collections.gbif.org/institution/1118dbea-9676-41fc-b3cb-932818080f1a" xlink:type="simple">MHKMU</named-content> MJ-44). Henan Province: Xixia County (西峡县), elev. unknown, 14 March 2021, <italic>H.Y. Huang 1011</italic> (<named-content xmlns:xlink="http://www.w3.org/1999/xlink" content-type="dwc:institutional_code" xlink:title="Kunming Medical University" xlink:href="https://scientific-collections.gbif.org/institution/1118dbea-9676-41fc-b3cb-932818080f1a" xlink:type="simple">MHKMU</named-content> HHY-1011); • Zhumadian City (驻马店市), elev. unknown, 25 March 2021, <italic>H.Y. Huang 1012</italic> (<named-content xmlns:xlink="http://www.w3.org/1999/xlink" content-type="dwc:institutional_code" xlink:title="Kunming Medical University" xlink:href="https://scientific-collections.gbif.org/institution/1118dbea-9676-41fc-b3cb-932818080f1a" xlink:type="simple">MHKMU</named-content> HHY-1012). Zhejiang Province: Jinhua City (金华市), elev. unknown, 25 February 2022, <italic>H.Y. Huang 1172</italic> (<named-content xmlns:xlink="http://www.w3.org/1999/xlink" content-type="dwc:institutional_code" xlink:title="Kunming Medical University" xlink:href="https://scientific-collections.gbif.org/institution/1118dbea-9676-41fc-b3cb-932818080f1a" xlink:type="simple">MHKMU</named-content> HHY-1172).</p></tp:treatment-sec><tp:treatment-sec sec-type="Notes" id="SECID0EXFIM"><title>Notes.</title><p><italic><tp:taxon-name>
                    <tp:taxon-name-part taxon-name-part-type="genus" reg="Hygrophorus">Hygrophorus</tp:taxon-name-part> <tp:taxon-name-part taxon-name-part-type="species" reg="yukishiro">yukishiro</tp:taxon-name-part></tp:taxon-name></italic> was originally described from Japan and is widely distributed in China (Anhui, Henan and Zhejiang Provinces), where it is also recognised as an edible mushroom (<xref ref-type="bibr" rid="B12">Endo et al. 2018</xref>; this study). This species is characterised by a pale reddish-brown to brownish-red pileus, subdistant lamellae (50–70 full lamellae per pileus), ovoid to ellipsoid basidiospores measuring 8–10 × 5–6.5 μm (Q = 1.33–1.67) and a gregarious habit in <italic><tp:taxon-name><tp:taxon-name-part taxon-name-part-type="genus" reg="Quercus">Quercus</tp:taxon-name-part></tp:taxon-name></italic>-dominated mixed forests at low elevations (&lt; 1500 m) during spring (February–April) (<xref ref-type="bibr" rid="B12">Endo et al. 2018</xref>; this study).</p><p>A Chinese collection from Sichuan Province (voucher SAAS4870) tentatively identified as <italic><tp:taxon-name><tp:taxon-name-part taxon-name-part-type="genus" reg="Hygrophorus">H.</tp:taxon-name-part> <tp:taxon-name-part taxon-name-part-type="species" reg="yukishiro">yukishiro</tp:taxon-name-part></tp:taxon-name></italic> by <xref ref-type="bibr" rid="B62">Wang et al. (2023)</xref>, exhibits notable morphological and ecological differences. These include a bright coloured (light yellow to orange) pileus, distant lamellae (32–44 full lamellae per pileus), smaller basidiospores (7–8 × 4.5–5 μm, Q = 1.4–1.6) and an autumn fruiting. Together with subtle <abbrev xmlns:xlink="http://www.w3.org/1999/xlink" xlink:title="internal transcribed spacer" id="ABBRID0ELHIM" xlink:type="simple">ITS</abbrev> sequence variation, these features suggest that this specimen may represent a distinct, undescribed species. However, further research and additional collections from the region are necessary to confirm this taxonomic hypothesis.</p></tp:treatment-sec><ref-list><ref id="B12"><mixed-citation xmlns:xlink="http://www.w3.org/1999/xlink" xlink:type="simple">Endo N, Tokoo R, Fukuda M, Yamada A (2018) <italic><tp:taxon-name><tp:taxon-name-part taxon-name-part-type="genus">Hygrophorus</tp:taxon-name-part> <tp:taxon-name-part taxon-name-part-type="species">yukishiro</tp:taxon-name-part></tp:taxon-name></italic> sp. nov., a new vernal edible mushroom from Nagano Prefecture, Japan. Mycoscience 59: 449–454. <ext-link xlink:type="simple" xlink:href="10.1016/j.myc.2018.03.002" ext-link-type="doi">https://doi.org/10.1016/j.myc.2018.03.002</ext-link></mixed-citation></ref><ref id="B62"><mixed-citation xmlns:xlink="http://www.w3.org/1999/xlink" xlink:type="simple">Wang CQ, Zhang M, He XL, Liu JW, Wei TZ, Liu TZ, Wang K, Adamčík S, Li TH, Deng WQ (2023) Species diversity of <italic><tp:taxon-name><tp:taxon-name-part taxon-name-part-type="genus">Hygrophorus</tp:taxon-name-part></tp:taxon-name></italic> in China and a phylogenetic study of the genus. Mycosphere 14(1): 1742–1834. <ext-link xlink:type="simple" xlink:href="10.5943/mycosphere/14/1/21" ext-link-type="doi">https://doi.org/10.5943/mycosphere/14/1/21</ext-link></mixed-citation></ref></ref-list></tp:taxon-treatment>
