# Supplementary material for: Taxonomic studies on Hygrophorus in China: New species and revised taxonomy
Source: MycoKeys. 2026 Jun 17;134:177–223. doi: 10.3897/mycokeys.134.186332 (PMC13294689; doi:10.3897/mycokeys.134.186332)
Supplement: XML Treatment for Hygrophorus queletii [file mycokeys.134.186332-treatment8.xml]

<!DOCTYPE tp:taxon-treatment
  PUBLIC "-//TaxonX//DTD Taxonomic Treatment Publishing DTD v0 20100105//EN" "tax-treatment-NSO.dtd">
<tp:taxon-treatment xmlns:tp="http://www.plazi.org/taxpub"><tp:treatment-meta><kwd-group><label>Taxon classification</label><kwd>
                  <named-content content-type="kingdom">Fungi</named-content>
                </kwd><kwd>
                  <named-content content-type="order">Agaricales</named-content>
                </kwd><kwd>
                  <named-content content-type="family">Hygrophoraceae</named-content>
                </kwd></kwd-group><mixed-citation publication-type="journal"><person-group><name><surname>Huang</surname><given-names>Hong-Yan</given-names></name><name><surname>Zhang</surname><given-names>Wen-Hao</given-names></name><name><surname>Liu</surname><given-names>Tie-Zhi</given-names></name><name><surname>Zhang</surname><given-names>Guo-Li</given-names></name><name><surname>Yang</surname><given-names>Shu-Da</given-names></name><name><surname>Li</surname><given-names>Hai-Jiao</given-names></name><name><surname>Moreno</surname><given-names>Gabriel</given-names></name><name><surname>Tang</surname><given-names>Li-Ping</given-names></name></person-group><article-title>Taxonomic studies on <italic><tp:taxon-name><tp:taxon-name-part taxon-name-part-type="genus" reg="Hygrophorus">Hygrophorus</tp:taxon-name-part></tp:taxon-name></italic> in China: New species and revised taxonomy</article-title><source>MycoKeys</source><day>17</day><month>06</month><year>2026</year><volume>134</volume><fpage>177</fpage><lpage>223</lpage><pub-id pub-id-type="doi">10.3897/mycokeys.134.186332</pub-id></mixed-citation></tp:treatment-meta><tp:nomenclature><tp:taxon-name><object-id xmlns:xlink="http://www.w3.org/1999/xlink" content-type="arpha" xlink:type="simple">68A7BFE3-3B42-58DF-B8E7-CF340B9BFA5B</object-id>
                <tp:taxon-name-part taxon-name-part-type="genus" reg="Hygrophorus">Hygrophorus</tp:taxon-name-part>
                <tp:taxon-name-part taxon-name-part-type="species" reg="queletii">queletii</tp:taxon-name-part>
                <object-id xmlns:xlink="http://www.w3.org/1999/xlink" content-type="mycobank" xlink:type="simple">187237</object-id>
              </tp:taxon-name><tp:taxon-authority>Bres., Fung. trident. 1: 11 (1881)</tp:taxon-authority><xref ref-type="fig" rid="F9">Fig. 9</xref></tp:nomenclature><tp:treatment-sec sec-type="Known distribution" id="SECID0ERJIM"><title>Known distribution.</title><p>Northern China (Inner Mongolia), Russia (GenBank Acc. No. <ext-link xmlns:xlink="http://www.w3.org/1999/xlink" xlink:type="simple" xlink:href="MT302572" ext-link-type="gen">MT302572</ext-link>) and Europe, where this species was originally described.</p></tp:treatment-sec><tp:treatment-sec sec-type="Habit and habitat" id="SECID0E3JIM"><title>Habit and habitat.</title><p>Scattered to gregarious, occurring under <italic><tp:taxon-name><tp:taxon-name-part taxon-name-part-type="genus" reg="Larix">Larix</tp:taxon-name-part> <tp:taxon-name-part taxon-name-part-type="species" reg="decidua">decidua</tp:taxon-name-part></tp:taxon-name></italic>; at elevations of 1000–1700 m; fruiting in autumn (September–October).</p></tp:treatment-sec><tp:treatment-sec sec-type="Material examined" id="SECID0ENKIM"><title>Material examined.</title><p>China • Inner Mongolia Autonomous Region, Chifeng City (赤峰市), Keshiketeng Banner (克什克腾旗), Huanggangliang National Forest Park (黄冈梁保护区), <named-content xmlns:xlink="http://www.w3.org/1999/xlink" content-type="dwc:verbatimCoordinates" xlink:type="simple"><named-content content-type="geo-json" specific-use="{&#34;type&#34;:&#34;Point&#34;,&#34;coordinates&#34;:[117.420278,43.610833]}" id="NCID0EWKIM" xlink:type="simple">43°36'39"N, 117°25'13"E</named-content></named-content>, elev. 1490 m, 3 September 2018, <italic>T.Z. Wei &amp; Z.W. Peng &amp; J.Y. Zhuang &amp; T.Z. Liu 8705</italic> (<named-content xmlns:xlink="http://www.w3.org/1999/xlink" content-type="dwc:institutional_code" xlink:title="Chinese Academy of Sciences" xlink:href="https://scientific-collections.gbif.org/institution/b6c58077-5a27-4747-b7fa-751101d75925" xlink:type="simple">HMAS</named-content> 290046).</p></tp:treatment-sec><tp:treatment-sec sec-type="Notes" id="SECID0EFLIM"><title>Notes.</title><p><italic><tp:taxon-name>
                    <tp:taxon-name-part taxon-name-part-type="genus" reg="Hygrophorus">Hygrophorus</tp:taxon-name-part> <tp:taxon-name-part taxon-name-part-type="species" reg="queletii">queletii</tp:taxon-name-part></tp:taxon-name></italic> was originally described from European material (<xref ref-type="bibr" rid="B6">Bresadola 1881–1990</xref>; <xref ref-type="bibr" rid="B8">Candusso 1997</xref>) and has a broad Eurasian distribution (<xref ref-type="bibr" rid="B8">Candusso 1997</xref>; <xref ref-type="bibr" rid="B7">Campo 2015</xref>; <xref ref-type="bibr" rid="B62">Wang et al. 2023</xref>). The species is distinguished by its off-white basidiomata, often with faint to distinct pinkish tinges, oblong basidiospores measuring 9–10.5 (–11) × 5–6.8 μm, [Q = (1.44–) 1.54–2 (–2.1), Q<sub>m</sub> = 1.82 ± 0.15], a stipitipellis with abundant gelatinous particles and the absence of clamp connections. It is likely associated with <italic><tp:taxon-name><tp:taxon-name-part taxon-name-part-type="genus" reg="Larix">Larix</tp:taxon-name-part> <tp:taxon-name-part taxon-name-part-type="species" reg="decidua">decidua</tp:taxon-name-part></tp:taxon-name></italic> (<xref ref-type="bibr" rid="B8">Candusso 1997</xref>; <xref ref-type="bibr" rid="B7">Campo 2015</xref>; <xref ref-type="bibr" rid="B62">Wang et al. 2023</xref>; this study). The basidiospore dimensions of the Chinese specimen examined in this study align with those reported by <xref ref-type="bibr" rid="B8">Candusso (1997</xref>: 9–12.5 × 5–6.8 μm), but differ slightly from the measurements (7.0–10.0 × 4.0–5.5 μm) provided by <xref ref-type="bibr" rid="B62">Wang et al. (2023)</xref>, possibly reflecting intraspecific variation. Notably, the absence of clamp connections — a feature shared with <italic><tp:taxon-name><tp:taxon-name-part taxon-name-part-type="genus" reg="Hygrophorus">H.</tp:taxon-name-part> <tp:taxon-name-part taxon-name-part-type="species" reg="adiaphorus">adiaphorus</tp:taxon-name-part></tp:taxon-name></italic> Hesler &amp; A.H. Sm./<italic><tp:taxon-name><tp:taxon-name-part taxon-name-part-type="genus" reg="Hygrophorus">H.</tp:taxon-name-part> <tp:taxon-name-part taxon-name-part-type="species" reg="betulae">betulae</tp:taxon-name-part></tp:taxon-name></italic> K. Bendiksen &amp; E. Larss. and <italic><tp:taxon-name><tp:taxon-name-part taxon-name-part-type="genus" reg="Hygrophorus">H.</tp:taxon-name-part> <tp:taxon-name-part taxon-name-part-type="species" reg="glutinosus">glutinosus</tp:taxon-name-part></tp:taxon-name></italic> Peck — is rare within the genus <italic><tp:taxon-name><tp:taxon-name-part taxon-name-part-type="genus" reg="Hygrophorus">Hygrophorus</tp:taxon-name-part></tp:taxon-name></italic> (<xref ref-type="bibr" rid="B17">Hesler and Smith 1963</xref>; <xref ref-type="bibr" rid="B8">Candusso 1997</xref>; <xref ref-type="bibr" rid="B30">Larsson and Bendiksen 2020</xref>; <xref ref-type="bibr" rid="B62">Wang et al. 2023</xref>; this study).</p><fig id="F9" position="float" orientation="portrait"><object-id xmlns:xlink="http://www.w3.org/1999/xlink" content-type="doi" xlink:type="simple">10.3897/mycokeys.134.186332.figure9</object-id><object-id xmlns:xlink="http://www.w3.org/1999/xlink" content-type="arpha" xlink:type="simple">89D97128-5E48-5688-8AE1-7CE2863644EF</object-id><label>Figure 9.</label><caption><p>Macroscopic and microscopic features of <italic><tp:taxon-name><tp:taxon-name-part taxon-name-part-type="genus" reg="Hygrophorus">Hygrophorus</tp:taxon-name-part> <tp:taxon-name-part taxon-name-part-type="species" reg="queletii">queletii</tp:taxon-name-part></tp:taxon-name></italic> (<named-content xmlns:xlink="http://www.w3.org/1999/xlink" content-type="dwc:institutional_code" xlink:title="Chinese Academy of Sciences" xlink:href="https://scientific-collections.gbif.org/institution/b6c58077-5a27-4747-b7fa-751101d75925" xlink:type="simple">HMAS</named-content> 290046). <bold>A, B</bold>. Basidiomata; <bold>C</bold>. Basidiospores; <bold>D</bold>. Basidia; <bold>E</bold>. Pileipellis; <bold>F–G</bold>. Floccule on stipe; <bold>H, I</bold>. Stipititrama.</p></caption><graphic xmlns:xlink="http://www.w3.org/1999/xlink" xlink:href="mycokeys-134-177-g009.jpg" id="oo_1684650.jpg" position="float" orientation="portrait" xlink:type="simple"><uri content-type="original_file" xlink:type="simple">https://binary.pensoft.net/fig/1684650</uri></graphic></fig></tp:treatment-sec><ref-list><ref id="B6"><mixed-citation xmlns:xlink="http://www.w3.org/1999/xlink" xlink:type="simple">Bresadola G (1881–1990) <tp:taxon-name><tp:taxon-name-part taxon-name-part-type="kingdom">Fungi</tp:taxon-name-part></tp:taxon-name><tp:taxon-name><tp:taxon-name-part taxon-name-part-type="tribe">Tridentini</tp:taxon-name-part></tp:taxon-name> novi vel nondum delineati, descripti et iconibus illustrati. Tridenti.</mixed-citation></ref><ref id="B8"><mixed-citation xmlns:xlink="http://www.w3.org/1999/xlink" xlink:type="simple">Candusso M (1997) <italic><tp:taxon-name><tp:taxon-name-part taxon-name-part-type="genus">Hygrophorus</tp:taxon-name-part></tp:taxon-name></italic> s.l., <tp:taxon-name><tp:taxon-name-part taxon-name-part-type="kingdom">Fungi</tp:taxon-name-part></tp:taxon-name> Europaei 6. Libreria Basso, Alassio.</mixed-citation></ref><ref id="B7"><mixed-citation xmlns:xlink="http://www.w3.org/1999/xlink" xlink:type="simple">Campo E (2015) <italic><tp:taxon-name><tp:taxon-name-part taxon-name-part-type="genus">Hygrophorus</tp:taxon-name-part></tp:taxon-name></italic>, <italic><tp:taxon-name><tp:taxon-name-part taxon-name-part-type="genus">Hygrocybe</tp:taxon-name-part></tp:taxon-name></italic> e <italic><tp:taxon-name><tp:taxon-name-part taxon-name-part-type="genus">Cuphophyllus</tp:taxon-name-part></tp:taxon-name></italic> del Friuli Venezia Giulia. Ggruppo Micologico Sacilese, Viale Zancanaro, Sacile, 25–97.</mixed-citation></ref><ref id="B62"><mixed-citation xmlns:xlink="http://www.w3.org/1999/xlink" xlink:type="simple">Wang CQ, Zhang M, He XL, Liu JW, Wei TZ, Liu TZ, Wang K, Adamčík S, Li TH, Deng WQ (2023) Species diversity of <italic><tp:taxon-name><tp:taxon-name-part taxon-name-part-type="genus">Hygrophorus</tp:taxon-name-part></tp:taxon-name></italic> in China and a phylogenetic study of the genus. Mycosphere 14(1): 1742–1834. <ext-link xlink:type="simple" xlink:href="10.5943/mycosphere/14/1/21" ext-link-type="doi">https://doi.org/10.5943/mycosphere/14/1/21</ext-link></mixed-citation></ref><ref id="B17"><mixed-citation xmlns:xlink="http://www.w3.org/1999/xlink" xlink:type="simple">Hesler LR, Smith H (1963) North American species of <italic><tp:taxon-name><tp:taxon-name-part taxon-name-part-type="genus">Hygrophorus</tp:taxon-name-part></tp:taxon-name></italic>. The University of Tennessee Press, Knoxville. <ext-link xlink:type="simple" xlink:href="10.5962/bhl.title.61976" ext-link-type="doi">https://doi.org/10.5962/bhl.title.61976</ext-link></mixed-citation></ref><ref id="B30"><mixed-citation xmlns:xlink="http://www.w3.org/1999/xlink" xlink:type="simple">Larsson E, Bendiksen K (2020) <italic><tp:taxon-name><tp:taxon-name-part taxon-name-part-type="genus">Hygrophorus</tp:taxon-name-part> <tp:taxon-name-part taxon-name-part-type="species">betulae</tp:taxon-name-part></tp:taxon-name></italic>, a new species described from subalpine birch forest in Finland. Karstenia 58(1): 1–9. <ext-link xlink:type="simple" xlink:href="10.29203/ka.2020.484" ext-link-type="doi">https://doi.org/10.29203/ka.2020.484</ext-link></mixed-citation></ref></ref-list></tp:taxon-treatment>
