# Supplementary material for: Taxonomic studies on Hygrophorus in China: New species and revised taxonomy
Source: MycoKeys. 2026 Jun 17;134:177–223. doi: 10.3897/mycokeys.134.186332 (PMC13294689; doi:10.3897/mycokeys.134.186332)
Supplement: XML Treatment for Hygrophorus paulus [file mycokeys.134.186332-treatment11.xml]

<!DOCTYPE tp:taxon-treatment
  PUBLIC "-//TaxonX//DTD Taxonomic Treatment Publishing DTD v0 20100105//EN" "tax-treatment-NSO.dtd">
<tp:taxon-treatment xmlns:tp="http://www.plazi.org/taxpub"><tp:treatment-meta><kwd-group><label>Taxon classification</label><kwd>
                  <named-content content-type="kingdom">Fungi</named-content>
                </kwd><kwd>
                  <named-content content-type="order">Agaricales</named-content>
                </kwd><kwd>
                  <named-content content-type="family">Hygrophoraceae</named-content>
                </kwd></kwd-group><mixed-citation publication-type="journal"><person-group><name><surname>Huang</surname><given-names>Hong-Yan</given-names></name><name><surname>Zhang</surname><given-names>Wen-Hao</given-names></name><name><surname>Liu</surname><given-names>Tie-Zhi</given-names></name><name><surname>Zhang</surname><given-names>Guo-Li</given-names></name><name><surname>Yang</surname><given-names>Shu-Da</given-names></name><name><surname>Li</surname><given-names>Hai-Jiao</given-names></name><name><surname>Moreno</surname><given-names>Gabriel</given-names></name><name><surname>Tang</surname><given-names>Li-Ping</given-names></name></person-group><article-title>Taxonomic studies on <italic><tp:taxon-name><tp:taxon-name-part taxon-name-part-type="genus" reg="Hygrophorus">Hygrophorus</tp:taxon-name-part></tp:taxon-name></italic> in China: New species and revised taxonomy</article-title><source>MycoKeys</source><day>17</day><month>06</month><year>2026</year><volume>134</volume><fpage>177</fpage><lpage>223</lpage><pub-id pub-id-type="doi">10.3897/mycokeys.134.186332</pub-id></mixed-citation></tp:treatment-meta><tp:nomenclature><tp:taxon-name><object-id xmlns:xlink="http://www.w3.org/1999/xlink" content-type="arpha" xlink:type="simple">50C1F8CE-CD3F-55B1-AAD8-1890E40D9584</object-id>
                <tp:taxon-name-part taxon-name-part-type="genus" reg="Hygrophorus">Hygrophorus</tp:taxon-name-part>
                <tp:taxon-name-part taxon-name-part-type="species" reg="paulus">paulus</tp:taxon-name-part>
                <object-id xmlns:xlink="http://www.w3.org/1999/xlink" content-type="mycobank" xlink:type="simple">861811</object-id>
              </tp:taxon-name><tp:taxon-authority>L.P. Tang &amp; H.Y. Huang</tp:taxon-authority><tp:taxon-status xmlns:xlink="http://www.w3.org/1999/xlink" xlink:type="simple">sp. nov.</tp:taxon-status><xref ref-type="fig" rid="F11">Fig. 11D–F, K, N</xref></tp:nomenclature><tp:treatment-sec sec-type="Chinese name" id="SECID0EALJM"><title>Chinese name.</title><p>小蜡伞.</p></tp:treatment-sec><tp:treatment-sec sec-type="Diagnosis" id="SECID0EFLJM"><title>Diagnosis.</title><p><italic><tp:taxon-name>
                    <tp:taxon-name-part taxon-name-part-type="genus" reg="Hygrophorus">Hygrophorus</tp:taxon-name-part> <tp:taxon-name-part taxon-name-part-type="species" reg="paulus">paulus</tp:taxon-name-part></tp:taxon-name></italic> is distinguished from its closest relative, <italic><tp:taxon-name><tp:taxon-name-part taxon-name-part-type="genus" reg="Hygrophorus">H.</tp:taxon-name-part> <tp:taxon-name-part taxon-name-part-type="species" reg="shennongjiaensis">shennongjiaensis</tp:taxon-name-part></tp:taxon-name></italic>, by its smaller basidiomata, pale orange pileus and small basidiospores (5–7.2 × 4–5 μm). It is currently known only from Yunnan Province, south-western China.</p></tp:treatment-sec><tp:treatment-sec sec-type="Etymology" id="SECID0EEMJM"><title>Etymology.</title><p>The specific epithet “<italic>paulus</italic>” (Latin: small) refers to the notably small basidiomata of this species.</p></tp:treatment-sec><tp:treatment-sec sec-type="Type" id="SECID0EMMJM"><title>Type.</title><p>China • Yunnan Province: Qujing City (曲靖市), Junzi Mountain (菌子山), in broadleaf forests dominated by <tp:taxon-name><tp:taxon-name-part taxon-name-part-type="family" reg="Ericaceae">Ericaceae</tp:taxon-name-part></tp:taxon-name>, <tp:taxon-name><tp:taxon-name-part taxon-name-part-type="family" reg="Fagaceae">Fagaceae</tp:taxon-name-part></tp:taxon-name> (<italic><tp:taxon-name><tp:taxon-name-part taxon-name-part-type="genus" reg="Quercus">Quercus</tp:taxon-name-part></tp:taxon-name></italic> spp.) and <tp:taxon-name><tp:taxon-name-part taxon-name-part-type="family" reg="Juglandaceae">Juglandaceae</tp:taxon-name-part></tp:taxon-name>, <named-content xmlns:xlink="http://www.w3.org/1999/xlink" content-type="dwc:verbatimCoordinates" xlink:type="simple"><named-content content-type="geo-json" specific-use="{&#34;type&#34;:&#34;Point&#34;,&#34;coordinates&#34;:[104.164167,24.650278]}" id="NCID0EONJM" xlink:type="simple">24°39'1"N, 104°9'51"E</named-content></named-content>, elev. 2270 m, 23 August 2018, <italic>L.P. Tang 2546</italic> (holotype: <named-content xmlns:xlink="http://www.w3.org/1999/xlink" content-type="dwc:institutional_code" xlink:title="Kunming Medical University" xlink:href="https://scientific-collections.gbif.org/institution/1118dbea-9676-41fc-b3cb-932818080f1a" xlink:type="simple">MHKMU</named-content> TLP-2546, isotype: <named-content xmlns:xlink="http://www.w3.org/1999/xlink" content-type="dwc:institutional_code" xlink:title="Chinese Academy of Sciences" xlink:href="https://scientific-collections.gbif.org/institution/b6c58077-5a27-4747-b7fa-751101d75925" xlink:type="simple">HMAS</named-content> 354463, GenBank Acc. Nos.: <abbrev xmlns:xlink="http://www.w3.org/1999/xlink" xlink:title="internal transcribed spacer" id="ABBRID0EFOJM" xlink:type="simple">ITS</abbrev> = <ext-link xmlns:xlink="http://www.w3.org/1999/xlink" xlink:type="simple" xlink:href="PX868489" ext-link-type="gen">PX868489</ext-link>, <abbrev xmlns:xlink="http://www.w3.org/1999/xlink" xlink:title="large subunit nuclear ribosomal RNA" id="ABBRID0EOOJM" xlink:type="simple">nrLSU</abbrev> = <ext-link xmlns:xlink="http://www.w3.org/1999/xlink" xlink:type="simple" xlink:href="PX868389" ext-link-type="gen">PX868389</ext-link>, <italic><abbrev xmlns:xlink="http://www.w3.org/1999/xlink" xlink:title="translation elongation factor 1-alpha" id="ABBRID0EYOJM" xlink:type="simple">tef1-α</abbrev></italic> = <ext-link xmlns:xlink="http://www.w3.org/1999/xlink" xlink:type="simple" xlink:href="PX907494" ext-link-type="gen">PX907494</ext-link>).</p></tp:treatment-sec><tp:treatment-sec sec-type="Description" id="SECID0EBPJM"><title>Description.</title><p><bold><italic>Basidiomata</italic></bold> small, firm, fleshy. <bold><italic>Pileus</italic></bold> 3 cm diam., broadly convex to plane; pale orange (5A4–5), margin paler; surface dry, covered with fine scales to appressed-fibrillose; context 0.7 cm thick, white (1A1). <bold><italic>Lamellae</italic></bold> 0.3 cm wide, decurrent, slightly close, with ca. 50 full lamellae per pileus; lamellulae numerous, narrowed; white (1A1). <bold><italic>Stipe</italic></bold> 2.2 cm long, 0.6 cm diam., central, cylindrical; off-white (1A1) to pale orange (5A3); context firm, fibrous, white (1A1). <bold><italic>Odour</italic></bold> and <bold><italic>taste</italic></bold> unrecorded.</p><p><bold><italic>Basidiospores</italic></bold> [40/1/1] 5–7.2 × 4–5 μm, Q = (1.11–) 1.16–1.55, Q<sub>m</sub> = 1.35 ± 0.11, ovoid to broadly ellipsoid or ellipsoid; smooth, thin-walled, hyaline, inamyloid. <bold><italic>Basidia</italic></bold> 33–58 × 7–10 μm, clavate, slender, thin-walled, predominantly 4-sterigmate, occasionally 2-sterigmate; sterigmata up to 6 μm long. <bold><italic>Hymenophoral trama</italic></bold> slightly divergent, non-gelatinised, of cylindrical hyphae 3–12 μm diam. and inflated elements up to 18 μm diam., thin-walled, hyaline. <bold><italic>Subhymenium</italic></bold> next to hymenium, not gelatinised, of short cylindrical to irregular elements 6–55 × 2–5 μm, thin-walled, hyaline. <bold><italic>Pileipellis</italic></bold> a trichoderm, of narrow, interwoven hyphae 3–5 μm diam., thin-walled, branched or unbranched. <bold><italic>Pileal trama</italic></bold> of dense, thin-walled hyphae 3–19 μm diam. <bold><italic>Stipitipellis</italic></bold> a cutis, of hyphae 3–6 μm diam., thin-walled. <bold><italic>Stipe trama</italic></bold> of parallel, thin-walled hyphae 4–20 μm diam. <bold><italic>Clamp connections</italic></bold> present in all tissues.</p></tp:treatment-sec><tp:treatment-sec sec-type="Known distribution" id="SECID0E3QJM"><title>Known distribution.</title><p>Known only from Yunnan Province, China.</p></tp:treatment-sec><tp:treatment-sec sec-type="Habit and habitat" id="SECID0EBRJM"><title>Habit and habitat.</title><p>Solitary in broadleaf forests, likely associated with <italic><tp:taxon-name><tp:taxon-name-part taxon-name-part-type="genus" reg="Quercus">Quercus</tp:taxon-name-part></tp:taxon-name></italic>, at elevations of 2200–2300 m; fruiting in summer (August).</p></tp:treatment-sec><tp:treatment-sec sec-type="Notes" id="SECID0EORJM"><title>Notes.</title><p>Phylogenetically, <italic><tp:taxon-name><tp:taxon-name-part taxon-name-part-type="genus" reg="Hygrophorus">H.</tp:taxon-name-part> <tp:taxon-name-part taxon-name-part-type="species" reg="paulus">paulus</tp:taxon-name-part></tp:taxon-name></italic> is sister to <italic><tp:taxon-name><tp:taxon-name-part taxon-name-part-type="genus" reg="Hygrophorus">H.</tp:taxon-name-part> <tp:taxon-name-part taxon-name-part-type="species" reg="shennongjiaensis">shennongjiaensis</tp:taxon-name-part></tp:taxon-name></italic>. The two species can be distinguished by several morphological and ecological traits: <italic><tp:taxon-name><tp:taxon-name-part taxon-name-part-type="genus" reg="Hygrophorus">H.</tp:taxon-name-part> <tp:taxon-name-part taxon-name-part-type="species" reg="shennongjiaensis">shennongjiaensis</tp:taxon-name-part></tp:taxon-name></italic> possesses larger basidiomata with a pileus 3–6 cm diam. and a stipe 5–8 × 0.8–1 cm, a darker colouration, slightly larger basidiospores measuring 5.2–8 × 3.8–5 μm and occurs in low-elevation subtropical regions of central and eastern China (Hubei and Zhejiang Provinces).</p><p>In addition, <italic><tp:taxon-name><tp:taxon-name-part taxon-name-part-type="genus" reg="Hygrophorus">H.</tp:taxon-name-part> <tp:taxon-name-part taxon-name-part-type="species" reg="paulus">paulus</tp:taxon-name-part></tp:taxon-name></italic> can be distinguished from two morphologically similar taxa. <italic><tp:taxon-name><tp:taxon-name-part taxon-name-part-type="genus" reg="Hygrophorus">Hygrophorus</tp:taxon-name-part> <tp:taxon-name-part taxon-name-part-type="species" reg="brunneoloaurantiacus">brunneoloaurantiacus</tp:taxon-name-part></tp:taxon-name></italic>, which also occurs in the subalpine belt of Yunnan, differs in having larger basidiomata (pileus up to 15 cm diam., stipe reaching up to 7.5 cm long and 1.5 cm diam.), paler colouration, slightly larger basidiospores (6.5–8 × 4–5.5 μm) and occurrence at higher elevations (&gt; 3200 m) (<xref ref-type="bibr" rid="B62">Wang et al. 2023</xref>; this study). <italic><tp:taxon-name><tp:taxon-name-part taxon-name-part-type="genus" reg="Hygrophorus">Hygrophorus</tp:taxon-name-part> <tp:taxon-name-part taxon-name-part-type="species" reg="nemoreus">nemoreus</tp:taxon-name-part></tp:taxon-name></italic>, a European species, can be distinguished by its darker pileus, shorter and narrower basidia (38–47 × 6–8.5 μm), slightly larger basidiospores measuring 6–8 × 3.8–5.2 μm and scattered to gregarious growth at low elevations (&lt; 1100 m) (<xref ref-type="bibr" rid="B8">Candusso 1997</xref>).</p></tp:treatment-sec><tp:treatment-sec><!--Section generated to contain objects referenced in tp:taxon-treatment.--><fig id="F11" position="float" orientation="portrait"><object-id xmlns:xlink="http://www.w3.org/1999/xlink" content-type="doi" xlink:type="simple">10.3897/mycokeys.134.186332.figure11</object-id><object-id xmlns:xlink="http://www.w3.org/1999/xlink" content-type="arpha" xlink:type="simple">280C5737-5582-559B-83CC-DB8455780F53</object-id><label>Figure 11.</label><caption><p>Macroscopic and microscopic features of <italic><tp:taxon-name><tp:taxon-name-part taxon-name-part-type="genus" reg="Hygrophorus">Hygrophorus</tp:taxon-name-part> <tp:taxon-name-part taxon-name-part-type="species" reg="nemoreus">nemoreus</tp:taxon-name-part></tp:taxon-name></italic> complex. <bold>A–I</bold>. Basidiomata; <bold>J–L</bold>. Basidiospores; <bold>M–O</bold>. Basidia. <bold>A–C, J, M</bold>. <italic><tp:taxon-name><tp:taxon-name-part taxon-name-part-type="genus" reg="Hygrophorus">H.</tp:taxon-name-part> <tp:taxon-name-part taxon-name-part-type="species" reg="brunneoloaurantiacus">brunneoloaurantiacus</tp:taxon-name-part></tp:taxon-name></italic> (<bold>A, C</bold>. <named-content xmlns:xlink="http://www.w3.org/1999/xlink" content-type="dwc:institutional_code" xlink:title="Kunming Medical University" xlink:href="https://scientific-collections.gbif.org/institution/1118dbea-9676-41fc-b3cb-932818080f1a" xlink:type="simple">MHKMU</named-content> ZJ-122; <bold>B</bold>. <named-content xmlns:xlink="http://www.w3.org/1999/xlink" content-type="dwc:institutional_code" xlink:title="Kunming Medical University" xlink:href="https://scientific-collections.gbif.org/institution/1118dbea-9676-41fc-b3cb-932818080f1a" xlink:type="simple">MHKMU</named-content> YSD-121); <bold>D–F, K, N</bold>. <italic><tp:taxon-name><tp:taxon-name-part taxon-name-part-type="genus" reg="Hygrophorus">H.</tp:taxon-name-part> <tp:taxon-name-part taxon-name-part-type="species" reg="paulus">paulus</tp:taxon-name-part></tp:taxon-name></italic> (<named-content xmlns:xlink="http://www.w3.org/1999/xlink" content-type="dwc:institutional_code" xlink:title="Kunming Medical University" xlink:href="https://scientific-collections.gbif.org/institution/1118dbea-9676-41fc-b3cb-932818080f1a" xlink:type="simple">MHKMU</named-content> TLP-2546, holotype); <bold>G–I, L, O</bold>. <italic><tp:taxon-name><tp:taxon-name-part taxon-name-part-type="genus" reg="Hygrophorus">H.</tp:taxon-name-part> <tp:taxon-name-part taxon-name-part-type="species" reg="shennongjiaensis">shennongjiaensis</tp:taxon-name-part></tp:taxon-name></italic> (<bold>G</bold>. <named-content xmlns:xlink="http://www.w3.org/1999/xlink" content-type="dwc:institutional_code" xlink:title="Cryptogamic Herbarium of Kunming Institute of Botany" xlink:href="https://scientific-collections.gbif.org/institution/a897b083-b832-4395-b663-209d7772a976" xlink:type="simple">HKAS</named-content> 75686; <bold>H</bold>. <named-content xmlns:xlink="http://www.w3.org/1999/xlink" content-type="dwc:institutional_code" xlink:title="Cryptogamic Herbarium of Kunming Institute of Botany" xlink:href="https://scientific-collections.gbif.org/institution/a897b083-b832-4395-b663-209d7772a976" xlink:type="simple">HKAS</named-content> 75561; <bold>I</bold>. <named-content xmlns:xlink="http://www.w3.org/1999/xlink" content-type="dwc:institutional_code" xlink:title="Cryptogamic Herbarium of Kunming Institute of Botany" xlink:href="https://scientific-collections.gbif.org/institution/a897b083-b832-4395-b663-209d7772a976" xlink:type="simple">HKAS</named-content> 75704, holotype).</p></caption><graphic xmlns:xlink="http://www.w3.org/1999/xlink" xlink:href="mycokeys-134-177-g011.jpg" id="oo_1684652.jpg" position="float" orientation="portrait" xlink:type="simple"><uri content-type="original_file" xlink:type="simple">https://binary.pensoft.net/fig/1684652</uri></graphic></fig></tp:treatment-sec><ref-list><ref id="B62"><mixed-citation xmlns:xlink="http://www.w3.org/1999/xlink" xlink:type="simple">Wang CQ, Zhang M, He XL, Liu JW, Wei TZ, Liu TZ, Wang K, Adamčík S, Li TH, Deng WQ (2023) Species diversity of <italic><tp:taxon-name><tp:taxon-name-part taxon-name-part-type="genus">Hygrophorus</tp:taxon-name-part></tp:taxon-name></italic> in China and a phylogenetic study of the genus. Mycosphere 14(1): 1742–1834. <ext-link xlink:type="simple" xlink:href="10.5943/mycosphere/14/1/21" ext-link-type="doi">https://doi.org/10.5943/mycosphere/14/1/21</ext-link></mixed-citation></ref><ref id="B8"><mixed-citation xmlns:xlink="http://www.w3.org/1999/xlink" xlink:type="simple">Candusso M (1997) <italic><tp:taxon-name><tp:taxon-name-part taxon-name-part-type="genus">Hygrophorus</tp:taxon-name-part></tp:taxon-name></italic> s.l., <tp:taxon-name><tp:taxon-name-part taxon-name-part-type="kingdom">Fungi</tp:taxon-name-part></tp:taxon-name> Europaei 6. Libreria Basso, Alassio.</mixed-citation></ref></ref-list></tp:taxon-treatment>
