# Supplementary material for: Taxonomic studies on Hygrophorus in China: New species and revised taxonomy
Source: MycoKeys. 2026 Jun 17;134:177–223. doi: 10.3897/mycokeys.134.186332 (PMC13294689; doi:10.3897/mycokeys.134.186332)
Supplement: XML Treatment for Hygrophorus shennongjiaensis [file mycokeys.134.186332-treatment12.xml]

<!DOCTYPE tp:taxon-treatment
  PUBLIC "-//TaxonX//DTD Taxonomic Treatment Publishing DTD v0 20100105//EN" "tax-treatment-NSO.dtd">
<tp:taxon-treatment xmlns:tp="http://www.plazi.org/taxpub"><tp:treatment-meta><kwd-group><label>Taxon classification</label><kwd>
                  <named-content content-type="kingdom">Fungi</named-content>
                </kwd><kwd>
                  <named-content content-type="order">Agaricales</named-content>
                </kwd><kwd>
                  <named-content content-type="family">Hygrophoraceae</named-content>
                </kwd></kwd-group><mixed-citation publication-type="journal"><person-group><name><surname>Huang</surname><given-names>Hong-Yan</given-names></name><name><surname>Zhang</surname><given-names>Wen-Hao</given-names></name><name><surname>Liu</surname><given-names>Tie-Zhi</given-names></name><name><surname>Zhang</surname><given-names>Guo-Li</given-names></name><name><surname>Yang</surname><given-names>Shu-Da</given-names></name><name><surname>Li</surname><given-names>Hai-Jiao</given-names></name><name><surname>Moreno</surname><given-names>Gabriel</given-names></name><name><surname>Tang</surname><given-names>Li-Ping</given-names></name></person-group><article-title>Taxonomic studies on <italic><tp:taxon-name><tp:taxon-name-part taxon-name-part-type="genus" reg="Hygrophorus">Hygrophorus</tp:taxon-name-part></tp:taxon-name></italic> in China: New species and revised taxonomy</article-title><source>MycoKeys</source><day>17</day><month>06</month><year>2026</year><volume>134</volume><fpage>177</fpage><lpage>223</lpage><pub-id pub-id-type="doi">10.3897/mycokeys.134.186332</pub-id></mixed-citation></tp:treatment-meta><tp:nomenclature><tp:taxon-name><object-id xmlns:xlink="http://www.w3.org/1999/xlink" content-type="arpha" xlink:type="simple">58CE32DC-9227-53EC-83A4-0DC1BF5CD296</object-id>
                <tp:taxon-name-part taxon-name-part-type="genus" reg="Hygrophorus">Hygrophorus</tp:taxon-name-part>
                <tp:taxon-name-part taxon-name-part-type="species" reg="shennongjiaensis">shennongjiaensis</tp:taxon-name-part>
                <object-id xmlns:xlink="http://www.w3.org/1999/xlink" content-type="mycobank" xlink:type="simple">861812</object-id>
              </tp:taxon-name><tp:taxon-authority>L.P. Tang &amp; H.Y. Huang</tp:taxon-authority><tp:taxon-status xmlns:xlink="http://www.w3.org/1999/xlink" xlink:type="simple">sp. nov.</tp:taxon-status><xref ref-type="fig" rid="F11">Fig. 11G–I, L, O</xref></tp:nomenclature><tp:treatment-sec sec-type="Chinese name" id="SECID0EKVJM"><title>Chinese name.</title><p>神农架蜡伞.</p></tp:treatment-sec><tp:treatment-sec sec-type="Diagnosis" id="SECID0EPVJM"><title>Diagnosis.</title><p><italic><tp:taxon-name>
                    <tp:taxon-name-part taxon-name-part-type="genus" reg="Hygrophorus">Hygrophorus</tp:taxon-name-part> <tp:taxon-name-part taxon-name-part-type="species" reg="shennongjiaensis">shennongjiaensis</tp:taxon-name-part></tp:taxon-name></italic> differs from its closest relative, <italic><tp:taxon-name><tp:taxon-name-part taxon-name-part-type="genus" reg="Hygrophorus">H.</tp:taxon-name-part> <tp:taxon-name-part taxon-name-part-type="species" reg="paulus">paulus</tp:taxon-name-part></tp:taxon-name></italic>, by its larger basidiomata, darker coloration, slightly larger basidiospores (5.2–8 × 3.8–5 μm), and occurrence in low-elevation subtropical areas of central and eastern China (Hubei and Zhejiang Provinces).</p></tp:treatment-sec><tp:treatment-sec sec-type="Etymology" id="SECID0EOWJM"><title>Etymology.</title><p>Latin “<italic>shennongjiaensis</italic>” refers to the type locality, Shennongjia Forest District, Hubei Province, China.</p></tp:treatment-sec><tp:treatment-sec sec-type="Type" id="SECID0EWWJM"><title>Type.</title><p>China • Hubei Province: Yichang City (宜昌市), Shennongjia Forest District (神农架林区), Muyu Town (木鱼镇), in bamboo forests, <named-content xmlns:xlink="http://www.w3.org/1999/xlink" content-type="dwc:verbatimCoordinates" xlink:type="simple"><named-content content-type="geo-json" specific-use="{&#34;type&#34;:&#34;Point&#34;,&#34;coordinates&#34;:[110.359167,31.489722]}" id="NCID0E6WJM" xlink:type="simple">31°29'23"N, 110°21'33"E</named-content></named-content>, elev. 1800 m, 16 July 2012, <italic>Liu 92</italic> (holotype: <named-content xmlns:xlink="http://www.w3.org/1999/xlink" content-type="dwc:institutional_code" xlink:title="Cryptogamic Herbarium of Kunming Institute of Botany" xlink:href="https://scientific-collections.gbif.org/institution/a897b083-b832-4395-b663-209d7772a976" xlink:type="simple">HKAS</named-content> 75704, isotype: <named-content xmlns:xlink="http://www.w3.org/1999/xlink" content-type="dwc:institutional_code" xlink:title="Kunming Medical University" xlink:href="https://scientific-collections.gbif.org/institution/1118dbea-9676-41fc-b3cb-932818080f1a" xlink:type="simple">MHKMU</named-content> HHY-1236, GenBank Acc. Nos.: <abbrev xmlns:xlink="http://www.w3.org/1999/xlink" xlink:title="internal transcribed spacer" id="ABBRID0EWXJM" xlink:type="simple">ITS</abbrev> = <ext-link xmlns:xlink="http://www.w3.org/1999/xlink" xlink:type="simple" xlink:href="PX868511" ext-link-type="gen">PX868511</ext-link>, <abbrev xmlns:xlink="http://www.w3.org/1999/xlink" xlink:title="large subunit nuclear ribosomal RNA" id="ABBRID0E6XJM" xlink:type="simple">nrLSU</abbrev> = <ext-link xmlns:xlink="http://www.w3.org/1999/xlink" xlink:type="simple" xlink:href="PX868410" ext-link-type="gen">PX868410</ext-link>, <italic><abbrev xmlns:xlink="http://www.w3.org/1999/xlink" xlink:title="translation elongation factor 1-alpha" id="ABBRID0EJYJM" xlink:type="simple">tef1-α</abbrev></italic> = <ext-link xmlns:xlink="http://www.w3.org/1999/xlink" xlink:type="simple" xlink:href="PX907505" ext-link-type="gen">PX907505</ext-link>).</p></tp:treatment-sec><tp:treatment-sec sec-type="Description" id="SECID0ESYJM"><title>Description.</title><p><bold><italic>Basidiomata</italic></bold> small to medium-sized, firm, fleshy. <bold><italic>Pileus</italic></bold> 3–6 cm diam., broadly convex to plane with a broad umbo; orange to orangish-yellow (5A7–8) or orangish-brown (5B6–7), margin paler (5A4–5); surface viscid when moist, covered with fine scales to appressed-fibrillose; context up to 0.3 cm thick, white (1A1) to cream (1A2). <bold><italic>Lamellae</italic></bold> up to 0.4 cm wide, decurrent; lamellulae numerous, narrowed; off-white to cream-white (1A1). <bold><italic>Stipe</italic></bold> 5–8 cm long, 0.8–1 cm diam., central, cylindrical; surface off-white (1A1), covered with fine white scales to appressed-fibrillose; context firm and fibrous, white (1A1). <bold><italic>Odour</italic></bold> and <bold><italic>taste</italic></bold> unrecorded.</p><p><bold><italic>Basidiospores</italic></bold> [73/3/3] 5.2–8 (–8.5) × 3.8–5 μm, Q = (1.16–) 1.25–1.79 (–2.13), Q<sub>m</sub> = 1.51 ± 0.17, ellipsoid to long ellipsoid, smooth, thin-walled, hyaline, inamyloid. <bold><italic>Basidia</italic></bold> 40–59 × 8.5–10 μm, clavate, slender, thin-walled, predominantly 4-sterigmate, occasionally 2-sterigmate; sterigmata up to 8 μm long. <bold><italic>Hymenophoral trama</italic></bold> slightly divergent, non-gelatinised, composed of cylindrical hyphae 3–17 μm diam. and inflated elements up to 25 μm diam., thin-walled, hyaline. <bold><italic>Subhymenium</italic></bold> next to hymenium, non-gelatinised, composed of short cylindrical to irregular elements 7–45 × 2–5 μm, thin-walled, hyaline. <bold><italic>Pileipellis</italic></bold> an ixotrichoderm to trichoderm, slightly gelatinised, of narrow, closely interwoven hyphae 2.5–5 μm diam., thin-walled, often brownish-coloured by intracellular pigment, branched or unbranched. <bold><italic>Pileal trama</italic></bold> of dense, thin-walled hyphae 5–22 μm diam. <bold><italic>Stipitipellis</italic></bold> an ixocutis, hyphae 3–5 μm diam., thin-walled. <bold><italic>Stipititrama</italic></bold> of parallel, thin-walled hyphae 3–16 μm diam. <bold><italic>Clamp connections</italic></bold> present in all tissues.</p></tp:treatment-sec><tp:treatment-sec sec-type="Known distribution" id="SECID0EN1JM"><title>Known distribution.</title><p>Hubei (data from this study) and Zhejiang Provinces (GenBank Acc. No. <ext-link xmlns:xlink="http://www.w3.org/1999/xlink" xlink:type="simple" xlink:href="JQ991740" ext-link-type="gen">JQ991740</ext-link>), China.</p></tp:treatment-sec><tp:treatment-sec sec-type="Habit and habitat" id="SECID0EY1JM"><title>Habit and habitat.</title><p>Solitary to scattered in broadleaf forests, likely associated with bamboo or <italic><tp:taxon-name><tp:taxon-name-part taxon-name-part-type="genus" reg="Quercus">Quercus</tp:taxon-name-part></tp:taxon-name></italic>; at an elevation of ca. 1800 m; fruiting in summer (July).</p></tp:treatment-sec><tp:treatment-sec sec-type="Additional material examined" id="SECID0EF2JM"><title>Additional material examined.</title><p>China • Hubei Province: Yichang City (宜昌市), Shennongjia Forest District (神农架林区), Muyu Town (木鱼镇), in bamboo forests, <named-content xmlns:xlink="http://www.w3.org/1999/xlink" content-type="dwc:verbatimCoordinates" xlink:type="simple"><named-content content-type="geo-json" specific-use="{&#34;type&#34;:&#34;Point&#34;,&#34;coordinates&#34;:[110.359167,31.489722]}" id="NCID0EO2JM" xlink:type="simple">31°29'23"N, 110°21'33"E</named-content></named-content>, elev. 1800 m, 14 July 2012, <italic>Liu 75</italic> (<named-content xmlns:xlink="http://www.w3.org/1999/xlink" content-type="dwc:institutional_code" xlink:title="Cryptogamic Herbarium of Kunming Institute of Botany" xlink:href="https://scientific-collections.gbif.org/institution/a897b083-b832-4395-b663-209d7772a976" xlink:type="simple">HKAS</named-content> 75686); • <italic>ibid</italic>., in broadleaf forests dominated by <italic><tp:taxon-name><tp:taxon-name-part taxon-name-part-type="genus" reg="Quercus">Quercus</tp:taxon-name-part></tp:taxon-name></italic>, 16 July 2012, <italic>Q. Cai 807</italic> (paratype: <named-content xmlns:xlink="http://www.w3.org/1999/xlink" content-type="dwc:institutional_code" xlink:title="Cryptogamic Herbarium of Kunming Institute of Botany" xlink:href="https://scientific-collections.gbif.org/institution/a897b083-b832-4395-b663-209d7772a976" xlink:type="simple">HKAS</named-content> 75561).</p></tp:treatment-sec><tp:treatment-sec sec-type="Notes" id="SECID0EQ3JM"><title>Notes.</title><p>Morphologically, <italic><tp:taxon-name><tp:taxon-name-part taxon-name-part-type="genus" reg="Hygrophorus">H.</tp:taxon-name-part> <tp:taxon-name-part taxon-name-part-type="species" reg="shennongjiaensis">shennongjiaensis</tp:taxon-name-part></tp:taxon-name></italic> is most similar to <italic><tp:taxon-name><tp:taxon-name-part taxon-name-part-type="genus" reg="Hygrophorus">H.</tp:taxon-name-part> <tp:taxon-name-part taxon-name-part-type="species" reg="nemoreus">nemoreus</tp:taxon-name-part></tp:taxon-name></italic>. However, the latter — a European species — differs in its darker pileus, shorter and narrower basidia (38–47 × 6–8.5 μm) and scattered to gregarious occurrence at low elevations (&lt; 1100 m) (<xref ref-type="bibr" rid="B8">Candusso 1997</xref>). <italic><tp:taxon-name><tp:taxon-name-part taxon-name-part-type="genus" reg="Hygrophorus">Hygrophorus</tp:taxon-name-part> <tp:taxon-name-part taxon-name-part-type="species" reg="shennongjiaensis">shennongjiaensis</tp:taxon-name-part></tp:taxon-name></italic> also bears resemblance to <italic><tp:taxon-name><tp:taxon-name-part taxon-name-part-type="genus" reg="Hygrophorus">H.</tp:taxon-name-part> <tp:taxon-name-part taxon-name-part-type="species" reg="brunneoloaurantiacus">brunneoloaurantiacus</tp:taxon-name-part></tp:taxon-name></italic> and <italic><tp:taxon-name><tp:taxon-name-part taxon-name-part-type="genus" reg="Hygrophorus">H.</tp:taxon-name-part> <tp:taxon-name-part taxon-name-part-type="species" reg="paulus">paulus</tp:taxon-name-part></tp:taxon-name></italic>. <italic><tp:taxon-name><tp:taxon-name-part taxon-name-part-type="genus" reg="Hygrophorus">Hygrophorus</tp:taxon-name-part> <tp:taxon-name-part taxon-name-part-type="species" reg="brunneoloaurantiacus">brunneoloaurantiacus</tp:taxon-name-part></tp:taxon-name></italic> is distinguished by its larger basidiomata (pileus up to 15 cm diam., stipe reaching up to 7.5 cm long and 1.5 cm diam.), plane to uplifted, slightly wavy pileus, dark orange colouration and distribution restricted to the subalpine belt (3200–3800 m) of Yunnan Province, south-western China (<xref ref-type="bibr" rid="B62">Wang et al. 2023</xref>; this study). A detailed comparison with <italic><tp:taxon-name><tp:taxon-name-part taxon-name-part-type="genus" reg="Hygrophorus">H.</tp:taxon-name-part> <tp:taxon-name-part taxon-name-part-type="species" reg="paulus">paulus</tp:taxon-name-part></tp:taxon-name></italic> is provided in the notes for that species.</p></tp:treatment-sec><tp:treatment-sec><!--Section generated to contain objects referenced in tp:taxon-treatment.--><fig id="F11" position="float" orientation="portrait"><object-id xmlns:xlink="http://www.w3.org/1999/xlink" content-type="doi" xlink:type="simple">10.3897/mycokeys.134.186332.figure11</object-id><object-id xmlns:xlink="http://www.w3.org/1999/xlink" content-type="arpha" xlink:type="simple">280C5737-5582-559B-83CC-DB8455780F53</object-id><label>Figure 11.</label><caption><p>Macroscopic and microscopic features of <italic><tp:taxon-name><tp:taxon-name-part taxon-name-part-type="genus" reg="Hygrophorus">Hygrophorus</tp:taxon-name-part> <tp:taxon-name-part taxon-name-part-type="species" reg="nemoreus">nemoreus</tp:taxon-name-part></tp:taxon-name></italic> complex. <bold>A–I</bold>. Basidiomata; <bold>J–L</bold>. Basidiospores; <bold>M–O</bold>. Basidia. <bold>A–C, J, M</bold>. <italic><tp:taxon-name><tp:taxon-name-part taxon-name-part-type="genus" reg="Hygrophorus">H.</tp:taxon-name-part> <tp:taxon-name-part taxon-name-part-type="species" reg="brunneoloaurantiacus">brunneoloaurantiacus</tp:taxon-name-part></tp:taxon-name></italic> (<bold>A, C</bold>. <named-content xmlns:xlink="http://www.w3.org/1999/xlink" content-type="dwc:institutional_code" xlink:title="Kunming Medical University" xlink:href="https://scientific-collections.gbif.org/institution/1118dbea-9676-41fc-b3cb-932818080f1a" xlink:type="simple">MHKMU</named-content> ZJ-122; <bold>B</bold>. <named-content xmlns:xlink="http://www.w3.org/1999/xlink" content-type="dwc:institutional_code" xlink:title="Kunming Medical University" xlink:href="https://scientific-collections.gbif.org/institution/1118dbea-9676-41fc-b3cb-932818080f1a" xlink:type="simple">MHKMU</named-content> YSD-121); <bold>D–F, K, N</bold>. <italic><tp:taxon-name><tp:taxon-name-part taxon-name-part-type="genus" reg="Hygrophorus">H.</tp:taxon-name-part> <tp:taxon-name-part taxon-name-part-type="species" reg="paulus">paulus</tp:taxon-name-part></tp:taxon-name></italic> (<named-content xmlns:xlink="http://www.w3.org/1999/xlink" content-type="dwc:institutional_code" xlink:title="Kunming Medical University" xlink:href="https://scientific-collections.gbif.org/institution/1118dbea-9676-41fc-b3cb-932818080f1a" xlink:type="simple">MHKMU</named-content> TLP-2546, holotype); <bold>G–I, L, O</bold>. <italic><tp:taxon-name><tp:taxon-name-part taxon-name-part-type="genus" reg="Hygrophorus">H.</tp:taxon-name-part> <tp:taxon-name-part taxon-name-part-type="species" reg="shennongjiaensis">shennongjiaensis</tp:taxon-name-part></tp:taxon-name></italic> (<bold>G</bold>. <named-content xmlns:xlink="http://www.w3.org/1999/xlink" content-type="dwc:institutional_code" xlink:title="Cryptogamic Herbarium of Kunming Institute of Botany" xlink:href="https://scientific-collections.gbif.org/institution/a897b083-b832-4395-b663-209d7772a976" xlink:type="simple">HKAS</named-content> 75686; <bold>H</bold>. <named-content xmlns:xlink="http://www.w3.org/1999/xlink" content-type="dwc:institutional_code" xlink:title="Cryptogamic Herbarium of Kunming Institute of Botany" xlink:href="https://scientific-collections.gbif.org/institution/a897b083-b832-4395-b663-209d7772a976" xlink:type="simple">HKAS</named-content> 75561; <bold>I</bold>. <named-content xmlns:xlink="http://www.w3.org/1999/xlink" content-type="dwc:institutional_code" xlink:title="Cryptogamic Herbarium of Kunming Institute of Botany" xlink:href="https://scientific-collections.gbif.org/institution/a897b083-b832-4395-b663-209d7772a976" xlink:type="simple">HKAS</named-content> 75704, holotype).</p></caption><graphic xmlns:xlink="http://www.w3.org/1999/xlink" xlink:href="mycokeys-134-177-g011.jpg" id="oo_1684652.jpg" position="float" orientation="portrait" xlink:type="simple"><uri content-type="original_file" xlink:type="simple">https://binary.pensoft.net/fig/1684652</uri></graphic></fig></tp:treatment-sec><ref-list><ref id="B8"><mixed-citation xmlns:xlink="http://www.w3.org/1999/xlink" xlink:type="simple">Candusso M (1997) <italic><tp:taxon-name><tp:taxon-name-part taxon-name-part-type="genus">Hygrophorus</tp:taxon-name-part></tp:taxon-name></italic> s.l., <tp:taxon-name><tp:taxon-name-part taxon-name-part-type="kingdom">Fungi</tp:taxon-name-part></tp:taxon-name> Europaei 6. Libreria Basso, Alassio.</mixed-citation></ref><ref id="B62"><mixed-citation xmlns:xlink="http://www.w3.org/1999/xlink" xlink:type="simple">Wang CQ, Zhang M, He XL, Liu JW, Wei TZ, Liu TZ, Wang K, Adamčík S, Li TH, Deng WQ (2023) Species diversity of <italic><tp:taxon-name><tp:taxon-name-part taxon-name-part-type="genus">Hygrophorus</tp:taxon-name-part></tp:taxon-name></italic> in China and a phylogenetic study of the genus. Mycosphere 14(1): 1742–1834. <ext-link xlink:type="simple" xlink:href="10.5943/mycosphere/14/1/21" ext-link-type="doi">https://doi.org/10.5943/mycosphere/14/1/21</ext-link></mixed-citation></ref></ref-list></tp:taxon-treatment>
