# Supplementary material for: Taxonomic studies on Hygrophorus in China: New species and revised taxonomy
Source: MycoKeys. 2026 Jun 17;134:177–223. doi: 10.3897/mycokeys.134.186332 (PMC13294689; doi:10.3897/mycokeys.134.186332)
Supplement: XML Treatment for Hygrophorus aurantiophyllus [file mycokeys.134.186332-treatment15.xml]

<!DOCTYPE tp:taxon-treatment
  PUBLIC "-//TaxonX//DTD Taxonomic Treatment Publishing DTD v0 20100105//EN" "tax-treatment-NSO.dtd">
<tp:taxon-treatment xmlns:tp="http://www.plazi.org/taxpub"><tp:treatment-meta><kwd-group><label>Taxon classification</label><kwd>
                  <named-content content-type="kingdom">Fungi</named-content>
                </kwd><kwd>
                  <named-content content-type="order">Agaricales</named-content>
                </kwd><kwd>
                  <named-content content-type="family">Hygrophoraceae</named-content>
                </kwd></kwd-group><mixed-citation publication-type="journal"><person-group><name><surname>Huang</surname><given-names>Hong-Yan</given-names></name><name><surname>Zhang</surname><given-names>Wen-Hao</given-names></name><name><surname>Liu</surname><given-names>Tie-Zhi</given-names></name><name><surname>Zhang</surname><given-names>Guo-Li</given-names></name><name><surname>Yang</surname><given-names>Shu-Da</given-names></name><name><surname>Li</surname><given-names>Hai-Jiao</given-names></name><name><surname>Moreno</surname><given-names>Gabriel</given-names></name><name><surname>Tang</surname><given-names>Li-Ping</given-names></name></person-group><article-title>Taxonomic studies on <italic><tp:taxon-name><tp:taxon-name-part taxon-name-part-type="genus" reg="Hygrophorus">Hygrophorus</tp:taxon-name-part></tp:taxon-name></italic> in China: New species and revised taxonomy</article-title><source>MycoKeys</source><day>17</day><month>06</month><year>2026</year><volume>134</volume><fpage>177</fpage><lpage>223</lpage><pub-id pub-id-type="doi">10.3897/mycokeys.134.186332</pub-id></mixed-citation></tp:treatment-meta><tp:nomenclature><tp:taxon-name><object-id xmlns:xlink="http://www.w3.org/1999/xlink" content-type="arpha" xlink:type="simple">569FF1A7-048F-5A30-8DF3-93DF03EFA951</object-id>
                <tp:taxon-name-part taxon-name-part-type="genus" reg="Hygrophorus">Hygrophorus</tp:taxon-name-part>
                <tp:taxon-name-part taxon-name-part-type="species" reg="aurantiophyllus">aurantiophyllus</tp:taxon-name-part>
                <object-id xmlns:xlink="http://www.w3.org/1999/xlink" content-type="mycobank" xlink:type="simple">861813</object-id>
              </tp:taxon-name><tp:taxon-authority>L.P. Tang &amp; H.Y. Huang</tp:taxon-authority><tp:taxon-status xmlns:xlink="http://www.w3.org/1999/xlink" xlink:type="simple">sp. nov.</tp:taxon-status><xref ref-type="fig" rid="F13">Fig. 13</xref></tp:nomenclature><tp:treatment-sec sec-type="Chinese name" id="SECID0EX5KM"><title>Chinese name.</title><p>橘褶蜡伞.</p></tp:treatment-sec><tp:treatment-sec sec-type="Diagnosis" id="SECID0E35KM"><title>Diagnosis.</title><p><italic><tp:taxon-name>
                    <tp:taxon-name-part taxon-name-part-type="genus" reg="Hygrophorus">Hygrophorus</tp:taxon-name-part> <tp:taxon-name-part taxon-name-part-type="species" reg="aurantiophyllus">aurantiophyllus</tp:taxon-name-part></tp:taxon-name></italic> is distinguished from its closest relative, <italic><tp:taxon-name><tp:taxon-name-part taxon-name-part-type="genus" reg="Hygrophorus">H.</tp:taxon-name-part> <tp:taxon-name-part taxon-name-part-type="species" reg="vividus">vividus</tp:taxon-name-part></tp:taxon-name></italic>, by its paler colour, distant lamellae (25–30 full lamellae per pileus), ovoid to ellipsoid basidiospores (6.5–8.5 × 5–6.2 μm) and solitary to scattered habit.</p></tp:treatment-sec><tp:treatment-sec sec-type="Etymology" id="SECID0E26KM"><title>Etymology.</title><p>The specific epithet “<italic>aurantiophyllus</italic>” (Latin: “aurantio-”) refers to the distinctive peachy-orange colour of the lamellae in this species.</p></tp:treatment-sec><tp:treatment-sec sec-type="Type" id="SECID0EDALM"><title>Type.</title><p>China • Yunnan Province: Jianchuan County (剑川县), Mapingguan Town (马平关镇), in broadleaf forests dominated by <italic><tp:taxon-name><tp:taxon-name-part taxon-name-part-type="genus" reg="Lithocarpus">Lithocarpus</tp:taxon-name-part></tp:taxon-name></italic> sp., <italic><tp:taxon-name><tp:taxon-name-part taxon-name-part-type="genus" reg="Quercus">Quercus</tp:taxon-name-part> <tp:taxon-name-part taxon-name-part-type="species" reg="aquifolioides">aquifolioides</tp:taxon-name-part></tp:taxon-name></italic>, <italic><tp:taxon-name><tp:taxon-name-part taxon-name-part-type="genus" reg="Rhododendron">Rhododendron</tp:taxon-name-part> <tp:taxon-name-part taxon-name-part-type="species" reg="concinnum">concinnum</tp:taxon-name-part></tp:taxon-name></italic> and <italic><tp:taxon-name><tp:taxon-name-part taxon-name-part-type="genus" reg="Rhododendron">R.</tp:taxon-name-part> <tp:taxon-name-part taxon-name-part-type="species" reg="decorum">decorum</tp:taxon-name-part></tp:taxon-name></italic>, <named-content xmlns:xlink="http://www.w3.org/1999/xlink" content-type="dwc:verbatimCoordinates" xlink:type="simple"><named-content content-type="geo-json" specific-use="{&#34;type&#34;:&#34;Point&#34;,&#34;coordinates&#34;:[99.771944,26.298333]}" id="NCID0EUBLM" xlink:type="simple">26°17'54"N, 99°46'19"E</named-content></named-content>, elev. 3020 m, 6 October 2020, <italic>H.Y. Huang 1004</italic> (holotype: <named-content xmlns:xlink="http://www.w3.org/1999/xlink" content-type="dwc:institutional_code" xlink:title="Kunming Medical University" xlink:href="https://scientific-collections.gbif.org/institution/1118dbea-9676-41fc-b3cb-932818080f1a" xlink:type="simple">MHKMU</named-content> HHY-1004-1, isotype: <named-content xmlns:xlink="http://www.w3.org/1999/xlink" content-type="dwc:institutional_code" xlink:title="Chinese Academy of Sciences" xlink:href="https://scientific-collections.gbif.org/institution/b6c58077-5a27-4747-b7fa-751101d75925" xlink:type="simple">HMAS</named-content> 354464, GenBank Acc. Nos.: <abbrev xmlns:xlink="http://www.w3.org/1999/xlink" xlink:title="internal transcribed spacer" id="ABBRID0ELCLM" xlink:type="simple">ITS</abbrev> = <ext-link xmlns:xlink="http://www.w3.org/1999/xlink" xlink:type="simple" xlink:href="PX868435" ext-link-type="gen">PX868435</ext-link>, <abbrev xmlns:xlink="http://www.w3.org/1999/xlink" xlink:title="large subunit nuclear ribosomal RNA" id="ABBRID0EUCLM" xlink:type="simple">nrLSU</abbrev> = <ext-link xmlns:xlink="http://www.w3.org/1999/xlink" xlink:type="simple" xlink:href="PX868337" ext-link-type="gen">PX868337</ext-link>, <italic><abbrev xmlns:xlink="http://www.w3.org/1999/xlink" xlink:title="translation elongation factor 1-alpha" id="ABBRID0E5CLM" xlink:type="simple">tef1-α</abbrev></italic> = <ext-link xmlns:xlink="http://www.w3.org/1999/xlink" xlink:type="simple" xlink:href="PX907459" ext-link-type="gen">PX907459</ext-link>).</p><fig id="F13" position="float" orientation="portrait"><object-id xmlns:xlink="http://www.w3.org/1999/xlink" content-type="doi" xlink:type="simple">10.3897/mycokeys.134.186332.figure13</object-id><object-id xmlns:xlink="http://www.w3.org/1999/xlink" content-type="arpha" xlink:type="simple">ADC351D9-4142-50B4-8A43-3641D6AA73E8</object-id><label>Figure 13.</label><caption><p>Macroscopic and microscopic features of <italic><tp:taxon-name><tp:taxon-name-part taxon-name-part-type="genus" reg="Hygrophorus">Hygrophorus</tp:taxon-name-part> <tp:taxon-name-part taxon-name-part-type="species" reg="aurantiophyllus">aurantiophyllus</tp:taxon-name-part></tp:taxon-name></italic> (<named-content xmlns:xlink="http://www.w3.org/1999/xlink" content-type="dwc:institutional_code" xlink:title="Kunming Medical University" xlink:href="https://scientific-collections.gbif.org/institution/1118dbea-9676-41fc-b3cb-932818080f1a" xlink:type="simple">MHKMU</named-content> HHY-1004, holotype). <bold>A, B</bold>. Basidiomata; <bold>C</bold>. Basidiospores; <bold>D</bold>. Basidia; <bold>E</bold>. Pileipellis; <bold>F</bold>. Floccule on stipe.</p></caption><graphic xmlns:xlink="http://www.w3.org/1999/xlink" xlink:href="mycokeys-134-177-g013.jpg" id="oo_1684654.jpg" position="float" orientation="portrait" xlink:type="simple"><uri content-type="original_file" xlink:type="simple">https://binary.pensoft.net/fig/1684654</uri></graphic></fig></tp:treatment-sec><tp:treatment-sec sec-type="Description" id="SECID0EMELM"><title>Description.</title><p><bold><italic>Basidiomata</italic></bold> small to medium-sized, firm. <bold><italic>Pileus</italic></bold> 3–4 cm diam., broadly convex to plane; orange (5A6) to yellowish-orange (6A6–7); surface dry and smooth; context thin, pale orange (6A2). <bold><italic>Lamellae</italic></bold> up to 0.4 cm wide, decurrent, distant, 25–30 full lamellae per pileus; lamellulae numerous, narrowed; peachy-orange (6A5–6). <bold><italic>Stipe</italic></bold> 4–5 cm long, 0.9–1 cm diam., central, cylindrical; surface light orange (6A3–4), covered with fine orange scales to appressed-fibrillose; context firm, fibrous, and pale orange (6A2). <bold><italic>Odour</italic></bold> distinctive, similar to <italic><tp:taxon-name><tp:taxon-name-part taxon-name-part-type="genus" reg="Hygrophorus">H.</tp:taxon-name-part> <tp:taxon-name-part taxon-name-part-type="species" reg="cossus">cossus</tp:taxon-name-part></tp:taxon-name></italic> and reminiscent of the scent of goat moth larvae (<italic><tp:taxon-name><tp:taxon-name-part taxon-name-part-type="genus" reg="Cossus">Cossus</tp:taxon-name-part> <tp:taxon-name-part taxon-name-part-type="species" reg="cossus">cossus</tp:taxon-name-part></tp:taxon-name></italic>).</p><p><bold><italic>Basidiospores</italic></bold> [60/2/1] 6.5–8.5 (–9) × 5–6.2 μm, Q = 1.2–1.6 (–1.7), Q<sub>m</sub> = 1.39 ± 0.10, ovoid, broadly ellipsoid to ellipsoid, smooth, thin-walled, hyaline, inamyloid. <bold><italic>Basidia</italic></bold> 34–52 × 7.5–10 μm, clavate, slender, thin-walled, 4-sterigmate; sterigmata up to 8 μm long. <bold><italic>Hymenophoral trama</italic></bold> slightly divergent, non-gelatinised, composed of cylindrical hyphae 4–15 μm diam. and inflated elements up to 28 μm diam., thin-walled, hyaline. <bold><italic>Subhymenium</italic></bold> next to hymenium, non-gelatinised, composed of short cylindrical to irregular elements 7–45 × 3–7 μm, thin-walled, hyaline. <bold><italic>Pileipellis</italic></bold> an ixotrichoderm, gelatinised; the gelatinous matrix often contains yellowish to orange pigment; narrow hyphae, 3–9 μm diam., thin-walled, interwoven, branched or unbranched. <bold><italic>Pileal trama</italic></bold> of dense, thin-walled hyphae 4–15 (–28) μm diam. <bold><italic>Stipitipellis</italic></bold> a trichoderm, hyphae 4–10 μm diam., interwoven, thin-walled. <bold><italic>Floccules</italic> (<italic>at stipe apex</italic>)</bold> of compact, erect, branched hyphae with cylindrical to slender clavate terminal elements 24–61 × 5–11 μm, thin-walled. <bold><italic>Stipititrama</italic></bold> composed of parallel, thin-walled hyphae 4–22 μm diam. <bold><italic>Clamp connections</italic></bold> present in all tissues.</p></tp:treatment-sec><tp:treatment-sec sec-type="Known distribution" id="SECID0EAHLM"><title>Known distribution.</title><p>Yunnan Province, China.</p></tp:treatment-sec><tp:treatment-sec sec-type="Habit and habitat" id="SECID0EFHLM"><title>Habit and habitat.</title><p>Solitary to scattered in broadleaf forests dominated by <italic><tp:taxon-name><tp:taxon-name-part taxon-name-part-type="genus" reg="Lithocarpus">Lithocarpus</tp:taxon-name-part></tp:taxon-name></italic> sp., <italic><tp:taxon-name><tp:taxon-name-part taxon-name-part-type="genus" reg="Quercus">Quercus</tp:taxon-name-part> <tp:taxon-name-part taxon-name-part-type="species" reg="aquifolioides">aquifolioides</tp:taxon-name-part></tp:taxon-name></italic>, <italic><tp:taxon-name><tp:taxon-name-part taxon-name-part-type="genus" reg="Rhododendron">Rhododendron</tp:taxon-name-part> <tp:taxon-name-part taxon-name-part-type="species" reg="concinnum">concinnum</tp:taxon-name-part></tp:taxon-name></italic> and <italic><tp:taxon-name><tp:taxon-name-part taxon-name-part-type="genus" reg="Rhododendron">R.</tp:taxon-name-part> <tp:taxon-name-part taxon-name-part-type="species" reg="decorum">decorum</tp:taxon-name-part></tp:taxon-name></italic>; elev. ca. 3000 m; fruiting in autumn (October).</p></tp:treatment-sec><tp:treatment-sec sec-type="Notes" id="SECID0ETILM"><title>Notes.</title><p>This species is morphologically similar to <italic><tp:taxon-name><tp:taxon-name-part taxon-name-part-type="genus" reg="Hygrophorus">H.</tp:taxon-name-part> <tp:taxon-name-part taxon-name-part-type="species" reg="vividus">vividus</tp:taxon-name-part></tp:taxon-name></italic> C.Q. Wang, Ming Zhang &amp; T.H. Li, both of which are currently known only from Yunnan. However, <italic><tp:taxon-name><tp:taxon-name-part taxon-name-part-type="genus" reg="Hygrophorus">H.</tp:taxon-name-part> <tp:taxon-name-part taxon-name-part-type="species" reg="vividus">vividus</tp:taxon-name-part></tp:taxon-name></italic> can be distinguished by its denser lamellae (40–52 full lamellae per pileus), ellipsoid to elongate spores (7–9.5 × 4.5–6 μm), ixocutis-type pileipellis and stipitipellis and scattered to gregarious occurrence at high elevations (&gt; 3800 m; <xref ref-type="bibr" rid="B62">Wang et al. (2023)</xref>). Both species share orangish lamellae, a diagnostic trait for the sect. <italic><tp:taxon-name><tp:taxon-name-part taxon-name-part-type="genus" reg="Hygrophorus"/><tp:taxon-name-part taxon-name-part-type="section" reg="Vividi">Vividi</tp:taxon-name-part></tp:taxon-name></italic> (<xref ref-type="bibr" rid="B62">Wang et al. 2023</xref>; this study).</p><p>Phylogenetically, <italic><tp:taxon-name><tp:taxon-name-part taxon-name-part-type="genus" reg="Hygrophorus">H.</tp:taxon-name-part> <tp:taxon-name-part taxon-name-part-type="species" reg="aurantiophyllus">aurantiophyllus</tp:taxon-name-part></tp:taxon-name></italic> forms a sister clade to an undescribed taxon (voucher XML1910693).</p></tp:treatment-sec><ref-list><ref id="B62"><mixed-citation xmlns:xlink="http://www.w3.org/1999/xlink" xlink:type="simple">Wang CQ, Zhang M, He XL, Liu JW, Wei TZ, Liu TZ, Wang K, Adamčík S, Li TH, Deng WQ (2023) Species diversity of <italic><tp:taxon-name><tp:taxon-name-part taxon-name-part-type="genus">Hygrophorus</tp:taxon-name-part></tp:taxon-name></italic> in China and a phylogenetic study of the genus. Mycosphere 14(1): 1742–1834. <ext-link xlink:type="simple" xlink:href="10.5943/mycosphere/14/1/21" ext-link-type="doi">https://doi.org/10.5943/mycosphere/14/1/21</ext-link></mixed-citation></ref></ref-list></tp:taxon-treatment>
